# Supplementary material for: Ethyl 1,3,10,12-tetra­phenyl-19,20-dioxa­hexa­cyclo­[10.6.1.13,10.02,11.04,9.013,18]icosa-4(9),5,7,13(18),14,16-hexa­ene-2-carboxyl­ate
Source: Acta Crystallogr Sect E Struct Rep Online. 2010 Nov 13;66(Pt 12):o3155. doi: 10.1107/S1600536810045873 (PMC3011453; doi:10.1107/S1600536810045873)
Supplement: Supplementary file 1 [file e-66-o3155-sup1.cif]

##############################################################################
###                                                                        ###
###        Electronic paper (Acta Crystallographica Section E)             ###
###                                                                        ###
##############################################################################
#                                                                            #
# This CIF contains the data in a paper accepted for publication in Acta     #
# Crystallographica Section E. It conforms to the requirements of Notes      #
# for Authors for Section E, and has been peer reviewed under the auspices   #
# of the IUCr Commission on Journals.                                        #
#                                                                            #
# Full details of the Crystallographic Information File format               #
# are given in the paper "The Crystallographic Information File (CIF):       #
# a New Standard Archive File for Crystallography" by S. R. Hall, F. H.      #
# Allen and I. D. Brown [Acta Cryst. (1991), A47, 655-685].                  #
#                                                                            #
# The current version of the core CIF dictionary is obtainable from          #
# ftp://ftp.iucr.org/pub/cif_core.dic. The current version number is 2.4.    #
#                                                                            #
# Software is freely available for graphical display of the structure(s) in  #
# this CIF.  For information consult the CIF home page http://www.iucr.org/  #
# cif/home.html                                                              #
#                                                                            #
# This file may be used for bona fide research purposes within the           #
# scientific community so long as proper attribution is given to the journal # 
# article from which it was obtained.                                        #
#                                                                            #
##############################################################################
                                             
data_global
_audit_creation_method     SHELXL97
_journal_date_recd_electronic     2010-10-25
_journal_date_accepted     2010-11-08
_journal_name_full     'Acta Crystallographica, Section E'
_journal_year     2010
_journal_volume     66
_journal_issue     12
_journal_page_first     o3155
_journal_page_last     o3155
_journal_paper_category     QO
_journal_coeditor_code     RK2244
_publ_contact_author_name     'K. Sethusankar'
_publ_contact_author_address
;
   Department of Physics
   RKM Vivekananda College (Autonomous)
   Chennai - 600 004
   India.
;
_publ_contact_author_email     'ksethusankar@yahoo.co.in'
_publ_contact_author_fax     '044 091 2499 3057'
_publ_contact_author_phone     '044 091 24484170'
_publ_section_title
;\
Ethyl
1,3,10,12-tetraphenyl-19,20-dioxahexacyclo[10.6.1.1^3,10^.0^2,11^.0^4,\
9^.0^13,18^]icosa-4(9),5,7,13(18),14,16-hexaene-2-carboxylate
;
loop_
    _publ_author_name
    _publ_author_address
    'P. Narayanan'
;
Department of Physics
RKM Vivekananda College (Autonomous)
Chennai 600 004
India
;
    'K. Sethusankar'
;
Department of Physics
RKM Vivekananda College (Autonomous)
Chennai 600 004
India
;
    'Meganathan Nandhakumar'
;
Department of Organic Chemistry
University of Madras
Guindy Campus
Chennai 600 025
India
;
    'Arasambattu K. Mohanakrishnan'
;
Department of Organic Chemistry
University of Madras
Guindy Campus
Chennai 600 025
India
;
data_I
_audit_creation_method     SHELXL97
_chemical_name_systematic
;
Ethyl 1,3,10,12-tetraphenyl-19,20-
dioxahexacyclo[10.6.1.1^3,10^.0^2,11^.0^4,9^.0^13,18^]icosa-
4(9),5,7,13(18),14,16-hexaene-2-carboxylate
;
_chemical_name_common     'Diels--Alder Adduct of ethyl propiolate'
_chemical_formula_moiety     'C45 H34 O4'
_chemical_formula_sum     'C45 H34 O4'
_chemical_formula_iupac     'C45 H34 O4'
_chemical_formula_weight     638.72
_chemical_melting_point_gt     451
_chemical_melting_point_lt     453
_symmetry_cell_setting     orthorhombic
_symmetry_space_group_name_H-M     'P n a 21'
_symmetry_space_group_name_Hall     'P 2c -2n'
loop_
    _symmetry_equiv_pos_as_xyz
    'x, y, z'
    '-x, -y, z+1/2'
    '-x+1/2, y+1/2, z+1/2'
    'x+1/2, -y+1/2, z'
_cell_length_a     17.2498(4)
_cell_length_b     12.5137(3)
_cell_length_c     15.4118(5)
_cell_angle_alpha     90.00
_cell_angle_beta     90.00
_cell_angle_gamma     90.00
_cell_volume     3326.77(15)
_cell_formula_units_Z     4
_cell_measurement_reflns_used     5474
_cell_measurement_theta_min     0.999
_cell_measurement_theta_max     26.89
_cell_measurement_temperature     295(2)
_exptl_crystal_description     'Block'
_exptl_crystal_colour     'Colourless'
_exptl_crystal_size_max     0.30
_exptl_crystal_size_mid     0.20
_exptl_crystal_size_min     0.20
_exptl_crystal_density_diffrn     1.275
_exptl_crystal_density_meas     ?
_exptl_crystal_density_method     'not measured'
_exptl_crystal_F_000     1344
_exptl_absorpt_coefficient_mu     0.080
_exptl_absorpt_correction_type     multi-scan
_exptl_absorpt_process_details     '(<i>SADABS</i>; Sheldrick, 1996)'
_exptl_absorpt_correction_T_min     0.962
_exptl_absorpt_correction_T_max     0.989
_exptl_special_details
;
;
_diffrn_ambient_temperature     295(2)
_diffrn_radiation_type     'MoK\a'
_diffrn_radiation_wavelength     0.71073
_diffrn_radiation_source     'fine--focus sealed tube'
_diffrn_radiation_monochromator     'graphite'
_diffrn_measurement_device_type     'Bruker Kappa APEXII CCD'
_diffrn_measurement_method     \w
_diffrn_detector_area_resol_mean     ?
_diffrn_reflns_number     19378
_diffrn_reflns_av_R_equivalents     0.0413
_diffrn_reflns_av_sigmaI/netI     0.0385
_diffrn_reflns_theta_min     2.41
_diffrn_reflns_theta_max     26.89
_diffrn_reflns_theta_full     26.89
_diffrn_measured_fraction_theta_max     0.999
_diffrn_measured_fraction_theta_full     0.999
_diffrn_reflns_limit_h_min     -21
_diffrn_reflns_limit_h_max     20
_diffrn_reflns_limit_k_min     -15
_diffrn_reflns_limit_k_max     15
_diffrn_reflns_limit_l_min     -14
_diffrn_reflns_limit_l_max     19
_diffrn_standards_number     ?
_diffrn_standards_interval_count     ?
_diffrn_standards_interval_time     ?
_diffrn_standards_decay_%     ?
_refine_special_details
;
 Refinement of <i>F</i>^2^ against ALL reflections. The weighted
 <i>R</i>--factor <i>wR</i> and goodness of fit <i>S</i> are based on
 <i>F</i>^2^, conventional <i>R</i>--factors <i>R</i> are based on <i>F</i>,
 with <i>F</i> set to zero for negative <i>F</i>^2^. The threshold expression
 of <i>F</i>^2^ > \s(<i>F</i>^2^) is used only for calculating
 <i>R</i>--factors(gt) <i>etc</i>. and is not relevant to the choice of
 reflections for refinement. <i>R</i>--factors based on <i>F</i>^2^ are
 statistically about twice as large as those based on <i>F</i>, and
 <i>R</i>--factors based on ALL data will be even larger.
;
_reflns_number_total     5474
_reflns_number_gt     4366
_reflns_threshold_expression     I>2\s(I)
_refine_ls_structure_factor_coef     Fsqd
_refine_ls_matrix_type     full
_refine_ls_R_factor_all     0.0544
_refine_ls_R_factor_gt     0.0375
_refine_ls_wR_factor_gt     0.0829
_refine_ls_wR_factor_ref     0.0921
_refine_ls_goodness_of_fit_ref     1.003
_refine_ls_restrained_S_all     1.003
_refine_ls_number_reflns     5474
_refine_ls_number_parameters     443
_refine_ls_number_restraints     1
_refine_ls_hydrogen_treatment     constr
_refine_ls_weighting_scheme     calc
_refine_ls_weighting_details
         'calc w=1/[\s^2^(Fo^2^)+(0.0491P)^2^+0.1034P] where P=(Fo^2^+2Fc^2^)/3'
_atom_sites_solution_hydrogens     geom
_atom_sites_solution_primary     direct
_atom_sites_solution_secondary     difmap
_refine_ls_shift/su_max     0.000
_refine_ls_shift/su_mean     0.000
_refine_diff_density_max     0.161
_refine_diff_density_min     -0.165
_refine_ls_extinction_method     'none'
_refine_ls_extinction_coef     ?
_refine_ls_abs_structure_details     ?
_refine_ls_abs_structure_Flack     ?
loop_
    _atom_type_symbol
    _atom_type_description
    _atom_type_scat_dispersion_real
    _atom_type_scat_dispersion_imag
    _atom_type_scat_source
    'C' 'C' 0.0033 0.0016
                         'International Tables Vol C Tables 4.2.6.8 and 6.1.1.4'
    'H' 'H' 0.0000 0.0000
                         'International Tables Vol C Tables 4.2.6.8 and 6.1.1.4'
    'O' 'O' 0.0106 0.0060
                         'International Tables Vol C Tables 4.2.6.8 and 6.1.1.4'
_computing_data_collection     '<i>APEX2</i> (Bruker, 2004)'
_computing_cell_refinement     '<i>SAINT</i> (Bruker, 2004)'
_computing_data_reduction     '<i>SAINT</i> (Bruker, 2004)'
_computing_structure_solution     '<i>SHELXS97</i> (Sheldrick, 2008)'
_computing_structure_refinement     '<i>SHELXL97</i> (Sheldrick, 2008)'
_computing_molecular_graphics     '<i>ORTEP-3</i> (Farrugia, 1997)'
_computing_publication_material
              '<i>SHELXL97</i> (Sheldrick, 2008) and <i>PLATON</i> (Spek, 2009)'
loop_
    _atom_site_type_symbol
    _atom_site_label
    _atom_site_fract_x
    _atom_site_fract_y
    _atom_site_fract_z
    _atom_site_U_iso_or_equiv
    _atom_site_adp_type
    _atom_site_calc_flag
    _atom_site_refinement_flags
    _atom_site_occupancy
    _atom_site_disorder_assembly
    _atom_site_disorder_group
    C C1 0.20543(10) 0.38628(15) 0.29734(15) 0.0333(4) Uani d . 1 . .
    C C2 0.19096(11) 0.35324(15) 0.39052(15) 0.0349(4) Uani d . 1 . .
    C C3 0.21738(13) 0.27151(17) 0.44218(17) 0.0440(5) Uani d . 1 . .
    H H3 0.2527 0.2216 0.4211 0.053 Uiso calc R 1 . .
    C C4 0.18998(15) 0.2655(2) 0.52647(19) 0.0574(7) Uani d . 1 . .
    H H4 0.2064 0.2100 0.5621 0.069 Uiso calc R 1 . .
    C C5 0.13896(15) 0.3400(2) 0.55862(19) 0.0571(6) Uani d . 1 . .
    H H5 0.1212 0.3338 0.6154 0.069 Uiso calc R 1 . .
    C C6 0.11365(12) 0.42444(18) 0.50730(17) 0.0442(5) Uani d . 1 . .
    H H6 0.0805 0.4764 0.5293 0.053 Uiso calc R 1 . .
    C C7 0.13913(11) 0.42854(15) 0.42326(15) 0.0356(5) Uani d . 1 . .
    C C8 0.12338(10) 0.50524(14) 0.34842(15) 0.0331(4) Uani d . 1 . .
    C C9 0.04568(10) 0.55950(15) 0.34911(16) 0.0375(5) Uani d . 1 . .
    C C10 -0.01251(11) 0.52952(19) 0.29307(18) 0.0487(6) Uani d . 1 . .
    H H10 -0.0041 0.4746 0.2535 0.058 Uiso calc R 1 . .
    C C11 -0.08388(13) 0.5812(2) 0.2956(2) 0.0619(7) Uani d . 1 . .
    H H11 -0.1231 0.5603 0.2578 0.074 Uiso calc R 1 . .
    C C12 -0.09681(14) 0.6620(2) 0.3526(2) 0.0659(8) Uani d . 1 . .
    H H12 -0.1442 0.6974 0.3530 0.079 Uiso calc R 1 . .
    C C13 -0.04019(15) 0.6907(2) 0.4090(3) 0.0740(10) Uani d . 1 . .
    H H13 -0.0491 0.7454 0.4486 0.089 Uiso calc R 1 . .
    C C14 0.03077(13) 0.63902(19) 0.4079(2) 0.0594(7) Uani d . 1 . .
    H H14 0.0688 0.6586 0.4476 0.071 Uiso calc R 1 . .
    C C15 0.22514(12) 0.30145(15) 0.23155(15) 0.0372(5) Uani d . 1 . .
    C C16 0.29011(13) 0.23665(16) 0.24033(19) 0.0489(6) Uani d . 1 . .
    H H16 0.3211 0.2423 0.2895 0.059 Uiso calc R 1 . .
    C C17 0.30888(15) 0.16377(18) 0.1762(2) 0.0585(7) Uani d . 1 . .
    H H17 0.3528 0.1214 0.1825 0.070 Uiso calc R 1 . .
    C C18 0.26396(16) 0.15304(19) 0.1038(2) 0.0595(7) Uani d . 1 . .
    H H18 0.2780 0.1053 0.0603 0.071 Uiso calc R 1 . .
    C C19 0.19801(15) 0.21312(18) 0.09574(19) 0.0564(7) Uani d . 1 . .
    H H19 0.1662 0.2044 0.0476 0.068 Uiso calc R 1 . .
    C C20 0.17865(14) 0.28670(16) 0.15910(17) 0.0456(5) Uani d . 1 . .
    H H20 0.1337 0.3270 0.1530 0.055 Uiso calc R 1 . .
    C C21 0.25748(10) 0.49143(14) 0.30407(15) 0.0319(4) Uani d . 1 . .
    C C22 0.19772(10) 0.57437(14) 0.33934(15) 0.0313(4) Uani d . 1 . .
    H H22 0.2141 0.6002 0.3965 0.038 Uiso calc R 1 . .
    C C23 0.20355(10) 0.66599(14) 0.27165(14) 0.0329(4) Uani d . 1 . .
    C C24 0.28491(11) 0.54884(15) 0.21709(15) 0.0350(5) Uani d . 1 . .
    C C25 0.32570(11) 0.48322(16) 0.36640(16) 0.0381(5) Uani d . 1 . .
    C C26 0.44065(14) 0.3879(2) 0.4005(2) 0.0689(8) Uani d . 1 . .
    H H26A 0.4268 0.3728 0.4602 0.083 Uiso calc R 1 . .
    H H26B 0.4708 0.4534 0.3992 0.083 Uiso calc R 1 . .
    C C27 0.48667(16) 0.2985(2) 0.3642(3) 0.0871(11) Uani d . 1 . .
    H H27A 0.4561 0.2344 0.3648 0.131 Uiso calc R 1 . .
    H H27B 0.5324 0.2882 0.3986 0.131 Uiso calc R 1 . .
    H H27C 0.5013 0.3150 0.3056 0.131 Uiso calc R 1 . .
    C C28 0.21839(11) 0.55562(14) 0.15257(15) 0.0345(4) Uani d . 1 . .
    C C29 0.20378(13) 0.51152(17) 0.07231(17) 0.0451(5) Uani d . 1 . .
    H H29 0.2372 0.4611 0.0486 0.054 Uiso calc R 1 . .
    C C30 0.13833(16) 0.54386(19) 0.02773(18) 0.0552(6) Uani d . 1 . .
    H H30 0.1285 0.5164 -0.0273 0.066 Uiso calc R 1 . .
    C C31 0.08712(14) 0.61661(19) 0.06384(19) 0.0543(7) Uani d . 1 . .
    H H31 0.0430 0.6367 0.0332 0.065 Uiso calc R 1 . .
    C C32 0.10079(12) 0.65951(16) 0.14468(17) 0.0431(5) Uani d . 1 . .
    H H32 0.0659 0.7071 0.1697 0.052 Uiso calc R 1 . .
    C C33 0.16744(11) 0.63003(14) 0.18725(15) 0.0343(5) Uani d . 1 . .
    C C34 0.36412(12) 0.52056(16) 0.18220(16) 0.0406(5) Uani d . 1 . .
    C C35 0.37622(13) 0.42842(18) 0.13515(18) 0.0508(6) Uani d . 1 . .
    H H35 0.3347 0.3831 0.1236 0.061 Uiso calc R 1 . .
    C C36 0.44885(15) 0.4026(2) 0.1051(2) 0.0671(8) Uani d . 1 . .
    H H36 0.4563 0.3394 0.0744 0.080 Uiso calc R 1 . .
    C C37 0.51000(16) 0.4690(2) 0.1199(3) 0.0912(13) Uani d . 1 . .
    H H37 0.5589 0.4525 0.0983 0.109 Uiso calc R 1 . .
    C C38 0.49869(14) 0.5601(2) 0.1669(3) 0.0967(15) Uani d . 1 . .
    H H38 0.5405 0.6051 0.1777 0.116 Uiso calc R 1 . .
    C C39 0.42635(13) 0.58658(18) 0.1986(2) 0.0661(9) Uani d . 1 . .
    H H39 0.4196 0.6487 0.2308 0.079 Uiso calc R 1 . .
    C C40 0.18919(10) 0.78078(15) 0.29744(16) 0.0359(5) Uani d . 1 . .
    C C41 0.17398(14) 0.81397(17) 0.38066(18) 0.0511(6) Uani d . 1 . .
    H H41 0.1721 0.7642 0.4254 0.061 Uiso calc R 1 . .
    C C42 0.16133(16) 0.92160(19) 0.3985(2) 0.0619(7) Uani d . 1 . .
    H H42 0.1492 0.9428 0.4547 0.074 Uiso calc R 1 . .
    C C43 0.16647(15) 0.99565(18) 0.3347(2) 0.0625(8) Uani d . 1 . .
    H H43 0.1578 1.0674 0.3469 0.075 Uiso calc R 1 . .
    C C44 0.18442(15) 0.96424(18) 0.2525(2) 0.0646(8) Uani d . 1 . .
    H H44 0.1895 1.0151 0.2089 0.078 Uiso calc R 1 . .
    C C45 0.19522(13) 0.85747(16) 0.23348(19) 0.0513(6) Uani d . 1 . .
    H H45 0.2067 0.8370 0.1769 0.062 Uiso calc R 1 . .
    O O1 0.13122(7) 0.43327(10) 0.27592(10) 0.0339(3) Uani d . 1 . .
    O O2 0.28543(7) 0.65724(9) 0.24881(10) 0.0350(3) Uani d . 1 . .
    O O3 0.33920(10) 0.54448(14) 0.42352(14) 0.0626(5) Uani d . 1 . .
    O O4 0.37114(8) 0.40007(11) 0.34821(12) 0.0474(4) Uani d . 1 . .
loop_
    _atom_site_aniso_label
    _atom_site_aniso_U_11
    _atom_site_aniso_U_22
    _atom_site_aniso_U_33
    _atom_site_aniso_U_12
    _atom_site_aniso_U_13
    _atom_site_aniso_U_23
    C1 0.0294(10) 0.0329(9) 0.0376(12) -0.0013(7) -0.0052(9) 0.0027(9)
    C2 0.0337(10) 0.0327(9) 0.0381(12) -0.0041(8) -0.0040(9) 0.0019(9)
    C3 0.0464(12) 0.0394(11) 0.0460(15) 0.0039(9) -0.0069(11) 0.0074(11)
    C4 0.0713(17) 0.0524(13) 0.0486(16) 0.0041(12) -0.0116(14) 0.0182(13)
    C5 0.0709(16) 0.0634(15) 0.0371(14) -0.0021(13) 0.0034(12) 0.0091(13)
    C6 0.0453(13) 0.0455(12) 0.0418(14) -0.0011(9) 0.0029(10) 0.0020(11)
    C7 0.0307(10) 0.0356(10) 0.0405(13) -0.0029(8) -0.0040(9) 0.0040(10)
    C8 0.0299(9) 0.0324(9) 0.0371(12) -0.0023(7) -0.0034(9) 0.0002(10)
    C9 0.0303(9) 0.0372(9) 0.0450(13) -0.0005(7) 0.0022(10) 0.0097(10)
    C10 0.0358(12) 0.0577(13) 0.0527(16) -0.0003(9) -0.0044(11) 0.0093(12)
    C11 0.0353(12) 0.0826(18) 0.068(2) 0.0032(11) -0.0080(12) 0.0181(17)
    C12 0.0339(13) 0.0700(16) 0.094(2) 0.0146(11) 0.0082(15) 0.0281(18)
    C13 0.0465(15) 0.0631(15) 0.112(3) 0.0139(11) 0.0137(16) -0.0142(18)
    C14 0.0324(12) 0.0625(14) 0.083(2) 0.0039(10) -0.0013(12) -0.0182(15)
    C15 0.0400(11) 0.0315(9) 0.0400(13) -0.0053(8) 0.0004(9) 0.0015(9)
    C16 0.0499(12) 0.0406(11) 0.0561(16) 0.0033(9) -0.0044(12) -0.0026(12)
    C17 0.0645(16) 0.0429(12) 0.068(2) 0.0084(11) 0.0081(14) -0.0046(13)
    C18 0.0860(19) 0.0405(12) 0.0519(17) 0.0016(12) 0.0135(15) -0.0092(12)
    C19 0.0799(18) 0.0442(12) 0.0452(16) -0.0080(12) -0.0051(13) -0.0051(12)
    C20 0.0567(14) 0.0352(10) 0.0447(14) -0.0033(9) -0.0053(11) -0.0012(11)
    C21 0.0290(10) 0.0312(9) 0.0355(12) 0.0008(7) -0.0040(8) -0.0013(9)
    C22 0.0300(9) 0.0306(9) 0.0334(11) -0.0006(7) -0.0035(9) 0.0004(9)
    C23 0.0238(9) 0.0336(9) 0.0411(12) 0.0001(7) -0.0011(8) 0.0036(9)
    C24 0.0316(10) 0.0328(9) 0.0405(13) -0.0010(7) 0.0000(9) 0.0017(9)
    C25 0.0314(10) 0.0399(10) 0.0431(14) 0.0018(8) -0.0049(9) -0.0003(10)
    C26 0.0469(14) 0.0709(16) 0.089(2) 0.0162(12) -0.0281(15) -0.0003(17)
    C27 0.0543(16) 0.0868(19) 0.120(3) 0.0309(14) -0.0158(18) 0.004(2)
    C28 0.0354(10) 0.0343(9) 0.0339(12) -0.0073(8) 0.0003(9) 0.0066(10)
    C29 0.0539(14) 0.0430(11) 0.0385(13) -0.0052(9) -0.0007(11) 0.0014(11)
    C30 0.0707(17) 0.0522(13) 0.0427(15) -0.0120(12) -0.0160(13) 0.0031(12)
    C31 0.0523(14) 0.0559(14) 0.0548(17) -0.0090(11) -0.0204(12) 0.0107(13)
    C32 0.0385(11) 0.0414(10) 0.0496(15) -0.0031(9) -0.0088(11) 0.0099(11)
    C33 0.0321(10) 0.0317(9) 0.0390(12) -0.0050(7) -0.0013(9) 0.0088(9)
    C34 0.0346(11) 0.0398(10) 0.0475(14) 0.0021(8) 0.0060(10) 0.0099(11)
    C35 0.0484(13) 0.0518(13) 0.0520(17) 0.0032(10) 0.0081(11) -0.0020(12)
    C36 0.0620(17) 0.0616(15) 0.078(2) 0.0172(13) 0.0226(15) 0.0008(15)
    C37 0.0488(16) 0.0731(19) 0.152(4) 0.0151(14) 0.041(2) 0.015(2)
    C38 0.0384(14) 0.0567(16) 0.195(5) -0.0017(11) 0.027(2) 0.005(2)
    C39 0.0354(12) 0.0439(12) 0.119(3) -0.0022(10) 0.0095(14) -0.0018(15)
    C40 0.0273(9) 0.0345(9) 0.0459(14) -0.0023(7) -0.0055(9) 0.0026(10)
    C41 0.0608(15) 0.0427(12) 0.0500(16) 0.0003(10) -0.0029(12) -0.0011(12)
    C42 0.0714(17) 0.0532(14) 0.0612(19) 0.0038(12) -0.0058(14) -0.0173(14)
    C43 0.0637(15) 0.0354(12) 0.088(2) 0.0008(10) -0.0147(16) -0.0093(15)
    C44 0.0728(18) 0.0367(12) 0.084(2) -0.0056(11) -0.0084(17) 0.0140(15)
    C45 0.0575(14) 0.0410(11) 0.0555(16) -0.0058(9) 0.0024(12) 0.0048(12)
    O1 0.0302(7) 0.0346(7) 0.0368(9) -0.0016(5) -0.0061(6) 0.0017(6)
    O2 0.0280(6) 0.0325(6) 0.0445(9) -0.0022(5) -0.0013(6) -0.0001(7)
    O3 0.0529(10) 0.0678(10) 0.0670(13) 0.0154(8) -0.0274(9) -0.0264(10)
    O4 0.0386(8) 0.0463(7) 0.0574(11) 0.0109(6) -0.0137(8) -0.0016(8)
_geom_special_details
;
 All s.u.'s (except the s.u. in the dihedral angle between two l.s. planes)
 are estimated using the full covariance matrix. The cell s.u.'s are taken
 into account individually in the estimation of s.u.'s in distances, angles
 and torsion angles; correlations between s.u.'s in cell parameters are only
 used when they are defined by crystal symmetry. An approximate (isotropic)
 treatment of cell s.u.'s is used for estimating s.u.'s involving l.s. planes.
;
loop_
    _geom_bond_atom_site_label_1
    _geom_bond_atom_site_label_2
    _geom_bond_site_symmetry_2
    _geom_bond_distance
    _geom_bond_publ_flag
    C1 O1 . 1.447(2) ?
    C1 C15 . 1.507(3) ?
    C1 C2 . 1.515(3) ?
    C1 C21 . 1.596(2) ?
    C2 C3 . 1.374(3) ?
    C2 C7 . 1.394(3) ?
    C3 C4 . 1.385(4) ?
    C3 H3 . 0.9300 ?
    C4 C5 . 1.374(4) ?
    C4 H4 . 0.9300 ?
    C5 C6 . 1.391(3) ?
    C5 H5 . 0.9300 ?
    C6 C7 . 1.369(3) ?
    C6 H6 . 0.9300 ?
    C7 C8 . 1.525(3) ?
    C8 O1 . 1.441(3) ?
    C8 C9 . 1.503(3) ?
    C8 C22 . 1.553(2) ?
    C9 C14 . 1.370(3) ?
    C9 C10 . 1.376(3) ?
    C10 C11 . 1.391(3) ?
    C10 H10 . 0.9300 ?
    C11 C12 . 1.357(4) ?
    C11 H11 . 0.9300 ?
    C12 C13 . 1.356(5) ?
    C12 H12 . 0.9300 ?
    C13 C14 . 1.384(3) ?
    C13 H13 . 0.9300 ?
    C14 H14 . 0.9300 ?
    C15 C20 . 1.387(3) ?
    C15 C16 . 1.390(3) ?
    C16 C17 . 1.383(4) ?
    C16 H16 . 0.9300 ?
    C17 C18 . 1.365(4) ?
    C17 H17 . 0.9300 ?
    C18 C19 . 1.369(4) ?
    C18 H18 . 0.9300 ?
    C19 C20 . 1.383(4) ?
    C19 H19 . 0.9300 ?
    C20 H20 . 0.9300 ?
    C21 C25 . 1.523(3) ?
    C21 C22 . 1.561(3) ?
    C21 C24 . 1.593(3) ?
    C22 C23 . 1.553(3) ?
    C22 H22 . 0.9800 ?
    C23 O2 . 1.460(2) ?
    C23 C40 . 1.511(3) ?
    C23 C33 . 1.511(3) ?
    C24 O2 . 1.442(2) ?
    C24 C34 . 1.510(3) ?
    C24 C28 . 1.521(3) ?
    C25 O3 . 1.190(3) ?
    C25 O4 . 1.333(2) ?
    C26 O4 . 1.453(3) ?
    C26 C27 . 1.482(4) ?
    C26 H26A . 0.9700 ?
    C26 H26B . 0.9700 ?
    C27 H27A . 0.9600 ?
    C27 H27B . 0.9600 ?
    C27 H27C . 0.9600 ?
    C28 C29 . 1.378(3) ?
    C28 C33 . 1.387(3) ?
    C29 C30 . 1.382(3) ?
    C29 H29 . 0.9300 ?
    C30 C31 . 1.385(4) ?
    C30 H30 . 0.9300 ?
    C31 C32 . 1.377(4) ?
    C31 H31 . 0.9300 ?
    C32 C33 . 1.374(3) ?
    C32 H32 . 0.9300 ?
    C34 C39 . 1.378(3) ?
    C34 C35 . 1.378(3) ?
    C35 C36 . 1.374(3) ?
    C35 H35 . 0.9300 ?
    C36 C37 . 1.362(4) ?
    C36 H36 . 0.9300 ?
    C37 C38 . 1.363(5) ?
    C37 H37 . 0.9300 ?
    C38 C39 . 1.381(4) ?
    C38 H38 . 0.9300 ?
    C39 H39 . 0.9300 ?
    C40 C41 . 1.373(3) ?
    C40 C45 . 1.380(3) ?
    C41 C42 . 1.392(3) ?
    C41 H41 . 0.9300 ?
    C42 C43 . 1.354(4) ?
    C42 H42 . 0.9300 ?
    C43 C44 . 1.361(4) ?
    C43 H43 . 0.9300 ?
    C44 C45 . 1.381(3) ?
    C44 H44 . 0.9300 ?
    C45 H45 . 0.9300 ?
loop_
    _geom_angle_atom_site_label_1
    _geom_angle_atom_site_label_2
    _geom_angle_atom_site_label_3
    _geom_angle_site_symmetry_1
    _geom_angle_site_symmetry_3
    _geom_angle
    _geom_angle_publ_flag
    O1 C1 C15 . . 109.42(16) ?
    O1 C1 C2 . . 100.46(15) ?
    C15 C1 C2 . . 118.86(16) ?
    O1 C1 C21 . . 100.22(13) ?
    C15 C1 C21 . . 119.83(17) ?
    C2 C1 C21 . . 104.83(17) ?
    C3 C2 C7 . . 120.4(2) ?
    C3 C2 C1 . . 134.3(2) ?
    C7 C2 C1 . . 105.33(17) ?
    C2 C3 C4 . . 118.1(2) ?
    C2 C3 H3 . . 121.0 ?
    C4 C3 H3 . . 121.0 ?
    C5 C4 C3 . . 121.4(2) ?
    C5 C4 H4 . . 119.3 ?
    C3 C4 H4 . . 119.3 ?
    C4 C5 C6 . . 120.8(3) ?
    C4 C5 H5 . . 119.6 ?
    C6 C5 H5 . . 119.6 ?
    C7 C6 C5 . . 117.8(2) ?
    C7 C6 H6 . . 121.1 ?
    C5 C6 H6 . . 121.1 ?
    C6 C7 C2 . . 121.56(19) ?
    C6 C7 C8 . . 133.01(19) ?
    C2 C7 C8 . . 105.43(19) ?
    O1 C8 C9 . . 111.80(17) ?
    O1 C8 C7 . . 100.16(13) ?
    C9 C8 C7 . . 115.98(18) ?
    O1 C8 C22 . . 101.58(16) ?
    C9 C8 C22 . . 119.04(14) ?
    C7 C8 C22 . . 105.76(16) ?
    C14 C9 C10 . . 118.42(19) ?
    C14 C9 C8 . . 120.0(2) ?
    C10 C9 C8 . . 121.5(2) ?
    C9 C10 C11 . . 120.1(3) ?
    C9 C10 H10 . . 120.0 ?
    C11 C10 H10 . . 120.0 ?
    C12 C11 C10 . . 120.6(3) ?
    C12 C11 H11 . . 119.7 ?
    C10 C11 H11 . . 119.7 ?
    C13 C12 C11 . . 119.6(2) ?
    C13 C12 H12 . . 120.2 ?
    C11 C12 H12 . . 120.2 ?
    C12 C13 C14 . . 120.4(3) ?
    C12 C13 H13 . . 119.8 ?
    C14 C13 H13 . . 119.8 ?
    C9 C14 C13 . . 120.9(3) ?
    C9 C14 H14 . . 119.6 ?
    C13 C14 H14 . . 119.6 ?
    C20 C15 C16 . . 117.8(2) ?
    C20 C15 C1 . . 120.32(19) ?
    C16 C15 C1 . . 121.8(2) ?
    C17 C16 C15 . . 120.3(2) ?
    C17 C16 H16 . . 119.9 ?
    C15 C16 H16 . . 119.9 ?
    C18 C17 C16 . . 121.1(2) ?
    C18 C17 H17 . . 119.5 ?
    C16 C17 H17 . . 119.5 ?
    C17 C18 C19 . . 119.5(2) ?
    C17 C18 H18 . . 120.3 ?
    C19 C18 H18 . . 120.3 ?
    C18 C19 C20 . . 120.1(2) ?
    C18 C19 H19 . . 119.9 ?
    C20 C19 H19 . . 119.9 ?
    C19 C20 C15 . . 121.2(2) ?
    C19 C20 H20 . . 119.4 ?
    C15 C20 H20 . . 119.4 ?
    C25 C21 C22 . . 109.61(17) ?
    C25 C21 C24 . . 109.38(15) ?
    C22 C21 C24 . . 100.92(14) ?
    C25 C21 C1 . . 114.84(16) ?
    C22 C21 C1 . . 101.49(14) ?
    C24 C21 C1 . . 118.96(17) ?
    C8 C22 C23 . . 121.68(16) ?
    C8 C22 C21 . . 101.91(14) ?
    C23 C22 C21 . . 102.37(16) ?
    C8 C22 H22 . . 110.0 ?
    C23 C22 H22 . . 110.0 ?
    C21 C22 H22 . . 110.0 ?
    O2 C23 C40 . . 107.06(14) ?
    O2 C23 C33 . . 99.73(16) ?
    C40 C23 C33 . . 116.23(16) ?
    O2 C23 C22 . . 99.75(13) ?
    C40 C23 C22 . . 120.96(18) ?
    C33 C23 C22 . . 109.37(14) ?
    O2 C24 C34 . . 109.60(15) ?
    O2 C24 C28 . . 100.02(14) ?
    C34 C24 C28 . . 117.57(19) ?
    O2 C24 C21 . . 98.09(15) ?
    C34 C24 C21 . . 117.56(16) ?
    C28 C24 C21 . . 110.57(15) ?
    O3 C25 O4 . . 122.92(19) ?
    O3 C25 C21 . . 125.05(18) ?
    O4 C25 C21 . . 112.00(18) ?
    O4 C26 C27 . . 108.2(3) ?
    O4 C26 H26A . . 110.1 ?
    C27 C26 H26A . . 110.1 ?
    O4 C26 H26B . . 110.1 ?
    C27 C26 H26B . . 110.1 ?
    H26A C26 H26B . . 108.4 ?
    C26 C27 H27A . . 109.5 ?
    C26 C27 H27B . . 109.5 ?
    H27A C27 H27B . . 109.5 ?
    C26 C27 H27C . . 109.5 ?
    H27A C27 H27C . . 109.5 ?
    H27B C27 H27C . . 109.5 ?
    C29 C28 C33 . . 119.9(2) ?
    C29 C28 C24 . . 134.64(19) ?
    C33 C28 C24 . . 105.28(18) ?
    C28 C29 C30 . . 118.6(2) ?
    C28 C29 H29 . . 120.7 ?
    C30 C29 H29 . . 120.7 ?
    C29 C30 C31 . . 120.9(2) ?
    C29 C30 H30 . . 119.5 ?
    C31 C30 H30 . . 119.5 ?
    C32 C31 C30 . . 120.7(2) ?
    C32 C31 H31 . . 119.6 ?
    C30 C31 H31 . . 119.6 ?
    C33 C32 C31 . . 118.1(2) ?
    C33 C32 H32 . . 121.0 ?
    C31 C32 H32 . . 121.0 ?
    C32 C33 C28 . . 121.8(2) ?
    C32 C33 C23 . . 132.54(19) ?
    C28 C33 C23 . . 105.68(16) ?
    C39 C34 C35 . . 118.7(2) ?
    C39 C34 C24 . . 119.9(2) ?
    C35 C34 C24 . . 121.36(19) ?
    C36 C35 C34 . . 120.8(2) ?
    C36 C35 H35 . . 119.6 ?
    C34 C35 H35 . . 119.6 ?
    C37 C36 C35 . . 120.4(3) ?
    C37 C36 H36 . . 119.8 ?
    C35 C36 H36 . . 119.8 ?
    C36 C37 C38 . . 119.2(2) ?
    C36 C37 H37 . . 120.4 ?
    C38 C37 H37 . . 120.4 ?
    C37 C38 C39 . . 121.2(3) ?
    C37 C38 H38 . . 119.4 ?
    C39 C38 H38 . . 119.4 ?
    C34 C39 C38 . . 119.7(3) ?
    C34 C39 H39 . . 120.2 ?
    C38 C39 H39 . . 120.2 ?
    C41 C40 C45 . . 118.1(2) ?
    C41 C40 C23 . . 124.4(2) ?
    C45 C40 C23 . . 117.5(2) ?
    C40 C41 C42 . . 120.4(2) ?
    C40 C41 H41 . . 119.8 ?
    C42 C41 H41 . . 119.8 ?
    C43 C42 C41 . . 120.6(3) ?
    C43 C42 H42 . . 119.7 ?
    C41 C42 H42 . . 119.7 ?
    C42 C43 C44 . . 119.5(2) ?
    C42 C43 H43 . . 120.2 ?
    C44 C43 H43 . . 120.2 ?
    C43 C44 C45 . . 120.5(3) ?
    C43 C44 H44 . . 119.7 ?
    C45 C44 H44 . . 119.7 ?
    C40 C45 C44 . . 120.7(3) ?
    C40 C45 H45 . . 119.6 ?
    C44 C45 H45 . . 119.6 ?
    C8 O1 C1 . . 99.21(14) ?
    C24 O2 C23 . . 98.41(13) ?
    C25 O4 C26 . . 116.77(19) ?
loop_
    _geom_torsion_atom_site_label_1
    _geom_torsion_atom_site_label_2
    _geom_torsion_atom_site_label_3
    _geom_torsion_atom_site_label_4
    _geom_torsion_site_symmetry_1
    _geom_torsion_site_symmetry_2
    _geom_torsion_site_symmetry_3
    _geom_torsion_site_symmetry_4
    _geom_torsion
    _geom_torsion_publ_flag
    O1 C1 C2 C3 . . . . 148.7(2) ?
    C15 C1 C2 C3 . . . . 29.5(3) ?
    C21 C1 C2 C3 . . . . -107.7(2) ?
    O1 C1 C2 C7 . . . . -31.59(18) ?
    C15 C1 C2 C7 . . . . -150.79(17) ?
    C21 C1 C2 C7 . . . . 72.03(17) ?
    C7 C2 C3 C4 . . . . 1.1(3) ?
    C1 C2 C3 C4 . . . . -179.2(2) ?
    C2 C3 C4 C5 . . . . -1.2(4) ?
    C3 C4 C5 C6 . . . . -0.5(4) ?
    C4 C5 C6 C7 . . . . 2.2(4) ?
    C5 C6 C7 C2 . . . . -2.3(3) ?
    C5 C6 C7 C8 . . . . 178.6(2) ?
    C3 C2 C7 C6 . . . . 0.7(3) ?
    C1 C2 C7 C6 . . . . -179.10(18) ?
    C3 C2 C7 C8 . . . . 179.99(18) ?
    C1 C2 C7 C8 . . . . 0.20(19) ?
    C6 C7 C8 O1 . . . . -149.5(2) ?
    C2 C7 C8 O1 . . . . 31.36(17) ?
    C6 C7 C8 C9 . . . . -29.0(3) ?
    C2 C7 C8 C9 . . . . 151.83(17) ?
    C6 C7 C8 C22 . . . . 105.3(3) ?
    C2 C7 C8 C22 . . . . -73.85(19) ?
    O1 C8 C9 C14 . . . . -173.1(2) ?
    C7 C8 C9 C14 . . . . 72.9(3) ?
    C22 C8 C9 C14 . . . . -55.1(3) ?
    O1 C8 C9 C10 . . . . 8.5(3) ?
    C7 C8 C9 C10 . . . . -105.4(2) ?
    C22 C8 C9 C10 . . . . 126.5(2) ?
    C14 C9 C10 C11 . . . . 1.4(4) ?
    C8 C9 C10 C11 . . . . 179.8(2) ?
    C9 C10 C11 C12 . . . . 0.4(4) ?
    C10 C11 C12 C13 . . . . -1.6(4) ?
    C11 C12 C13 C14 . . . . 0.8(5) ?
    C10 C9 C14 C13 . . . . -2.2(4) ?
    C8 C9 C14 C13 . . . . 179.4(2) ?
    C12 C13 C14 C9 . . . . 1.2(5) ?
    O1 C1 C15 C20 . . . . 6.4(3) ?
    C2 C1 C15 C20 . . . . 120.9(2) ?
    C21 C1 C15 C20 . . . . -108.4(2) ?
    O1 C1 C15 C16 . . . . -174.34(18) ?
    C2 C1 C15 C16 . . . . -59.9(3) ?
    C21 C1 C15 C16 . . . . 70.9(3) ?
    C20 C15 C16 C17 . . . . 3.0(3) ?
    C1 C15 C16 C17 . . . . -176.3(2) ?
    C15 C16 C17 C18 . . . . -0.7(4) ?
    C16 C17 C18 C19 . . . . -2.0(4) ?
    C17 C18 C19 C20 . . . . 2.2(4) ?
    C18 C19 C20 C15 . . . . 0.1(4) ?
    C16 C15 C20 C19 . . . . -2.7(3) ?
    C1 C15 C20 C19 . . . . 176.6(2) ?
    O1 C1 C21 C25 . . . . 150.94(17) ?
    C15 C1 C21 C25 . . . . -89.5(2) ?
    C2 C1 C21 C25 . . . . 47.1(2) ?
    O1 C1 C21 C22 . . . . 32.8(2) ?
    C15 C1 C21 C22 . . . . 152.33(18) ?
    C2 C1 C21 C22 . . . . -71.00(18) ?
    O1 C1 C21 C24 . . . . -76.68(19) ?
    C15 C1 C21 C24 . . . . 42.9(2) ?
    C2 C1 C21 C24 . . . . 179.53(15) ?
    O1 C8 C22 C23 . . . . 78.17(19) ?
    C9 C8 C22 C23 . . . . -45.0(3) ?
    C7 C8 C22 C23 . . . . -177.65(17) ?
    O1 C8 C22 C21 . . . . -34.62(19) ?
    C9 C8 C22 C21 . . . . -157.8(2) ?
    C7 C8 C22 C21 . . . . 69.6(2) ?
    C25 C21 C22 C8 . . . . -120.98(18) ?
    C24 C21 C22 C8 . . . . 123.71(16) ?
    C1 C21 C22 C8 . . . . 0.9(2) ?
    C25 C21 C22 C23 . . . . 112.46(18) ?
    C24 C21 C22 C23 . . . . -2.85(17) ?
    C1 C21 C22 C23 . . . . -125.70(16) ?
    C8 C22 C23 O2 . . . . -145.34(18) ?
    C21 C22 C23 O2 . . . . -32.79(17) ?
    C8 C22 C23 C40 . . . . 97.9(2) ?
    C21 C22 C23 C40 . . . . -149.55(16) ?
    C8 C22 C23 C33 . . . . -41.3(2) ?
    C21 C22 C23 C33 . . . . 71.22(17) ?
    C25 C21 C24 O2 . . . . -77.51(17) ?
    C22 C21 C24 O2 . . . . 37.98(16) ?
    C1 C21 C24 O2 . . . . 147.77(15) ?
    C25 C21 C24 C34 . . . . 39.6(2) ?
    C22 C21 C24 C34 . . . . 155.13(17) ?
    C1 C21 C24 C34 . . . . -95.1(2) ?
    C25 C21 C24 C28 . . . . 178.55(16) ?
    C22 C21 C24 C28 . . . . -65.97(18) ?
    C1 C21 C24 C28 . . . . 43.8(2) ?
    C22 C21 C25 O3 . . . . -13.6(3) ?
    C24 C21 C25 O3 . . . . 96.2(3) ?
    C1 C21 C25 O3 . . . . -127.1(2) ?
    C22 C21 C25 O4 . . . . 168.36(16) ?
    C24 C21 C25 O4 . . . . -81.9(2) ?
    C1 C21 C25 O4 . . . . 54.9(2) ?
    O2 C24 C28 C29 . . . . 143.1(2) ?
    C34 C24 C28 C29 . . . . 24.6(3) ?
    C21 C24 C28 C29 . . . . -114.3(3) ?
    O2 C24 C28 C33 . . . . -32.20(18) ?
    C34 C24 C28 C33 . . . . -150.66(17) ?
    C21 C24 C28 C33 . . . . 70.45(18) ?
    C33 C28 C29 C30 . . . . 0.6(3) ?
    C24 C28 C29 C30 . . . . -174.1(2) ?
    C28 C29 C30 C31 . . . . -1.9(3) ?
    C29 C30 C31 C32 . . . . 0.9(4) ?
    C30 C31 C32 C33 . . . . 1.5(3) ?
    C31 C32 C33 C28 . . . . -2.9(3) ?
    C31 C32 C33 C23 . . . . 174.9(2) ?
    C29 C28 C33 C32 . . . . 1.8(3) ?
    C24 C28 C33 C32 . . . . 177.97(18) ?
    C29 C28 C33 C23 . . . . -176.49(18) ?
    C24 C28 C33 C23 . . . . -0.36(19) ?
    O2 C23 C33 C32 . . . . -145.7(2) ?
    C40 C23 C33 C32 . . . . -31.1(3) ?
    C22 C23 C33 C32 . . . . 110.2(2) ?
    O2 C23 C33 C28 . . . . 32.33(17) ?
    C40 C23 C33 C28 . . . . 146.94(16) ?
    C22 C23 C33 C28 . . . . -71.69(18) ?
    O2 C24 C34 C39 . . . . 12.0(3) ?
    C28 C24 C34 C39 . . . . 125.2(2) ?
    C21 C24 C34 C39 . . . . -98.7(3) ?
    O2 C24 C34 C35 . . . . -169.2(2) ?
    C28 C24 C34 C35 . . . . -55.9(3) ?
    C21 C24 C34 C35 . . . . 80.1(3) ?
    C39 C34 C35 C36 . . . . 0.0(4) ?
    C24 C34 C35 C36 . . . . -178.8(2) ?
    C34 C35 C36 C37 . . . . -1.3(5) ?
    C35 C36 C37 C38 . . . . 1.6(6) ?
    C36 C37 C38 C39 . . . . -0.8(6) ?
    C35 C34 C39 C38 . . . . 0.8(4) ?
    C24 C34 C39 C38 . . . . 179.7(3) ?
    C37 C38 C39 C34 . . . . -0.5(6) ?
    O2 C23 C40 C41 . . . . -109.8(2) ?
    C33 C23 C40 C41 . . . . 139.8(2) ?
    C22 C23 C40 C41 . . . . 3.2(3) ?
    O2 C23 C40 C45 . . . . 67.2(2) ?
    C33 C23 C40 C45 . . . . -43.2(2) ?
    C22 C23 C40 C45 . . . . -179.77(17) ?
    C45 C40 C41 C42 . . . . 3.1(3) ?
    C23 C40 C41 C42 . . . . -179.9(2) ?
    C40 C41 C42 C43 . . . . -2.3(4) ?
    C41 C42 C43 C44 . . . . -0.2(4) ?
    C42 C43 C44 C45 . . . . 1.8(4) ?
    C41 C40 C45 C44 . . . . -1.5(3) ?
    C23 C40 C45 C44 . . . . -178.7(2) ?
    C43 C44 C45 C40 . . . . -1.0(4) ?
    C9 C8 O1 C1 . . . . -174.22(15) ?
    C7 C8 O1 C1 . . . . -50.79(15) ?
    C22 C8 O1 C1 . . . . 57.78(16) ?
    C15 C1 O1 C8 . . . . 177.00(15) ?
    C2 C1 O1 C8 . . . . 51.16(15) ?
    C21 C1 O1 C8 . . . . -56.16(17) ?
    C34 C24 O2 C23 . . . . 176.01(18) ?
    C28 C24 O2 C23 . . . . 51.83(17) ?
    C21 C24 O2 C23 . . . . -60.84(15) ?
    C40 C23 O2 C24 . . . . -173.51(17) ?
    C33 C23 O2 C24 . . . . -52.06(16) ?
    C22 C23 O2 C24 . . . . 59.70(17) ?
    O3 C25 O4 C26 . . . . -1.5(3) ?
    C21 C25 O4 C26 . . . . 176.5(2) ?
    C27 C26 O4 C25 . . . . -174.2(2) ?
loop_
    _geom_hbond_atom_site_label_D
    _geom_hbond_atom_site_label_H
    _geom_hbond_atom_site_label_A
    _geom_hbond_site_symmetry_A
    _geom_hbond_distance_DH
    _geom_hbond_distance_HA
    _geom_hbond_distance_DA
    _geom_hbond_angle_DHA
    C4 H4 Cg10 3_545 0.93 2.97 3.740(3) 141
    C35 H35 Cg8 1_555 0.93 2.60 3.446(2) 151
    C44 H44 Cg8 1_565 0.93 2.87 3.671(3) 145
