# Supplementary material for: Ethyl 1,3,10,12-tetra­phenyl-19,20-dioxa­hexa­cyclo­[10.6.1.13,10.02,11.04,9.013,18]icosa-4(9),5,7,13(18),14,16-hexa­ene-2-carboxyl­ate
Source: Acta Crystallogr Sect E Struct Rep Online. 2010 Nov 13;66(Pt 12):o3155. doi: 10.1107/S1600536810045873 (PMC3011453; doi:10.1107/S1600536810045873)
Supplement: Supplementary file 2 [file e-66-o3155-Isup2.hkl]

#
# h,k,l, Fc-squared, Fo-squared, sigma(Fo-squared) and status flag
#
data_I
_shelx_title ' SETHU in Pna2(1)'
_shelx_refln_list_code          4
_shelx_F_calc_maximum      226.43
_exptl_crystal_F_000      1344.00
_reflns_d_resolution_high  0.7856
 
loop_
 _symmetry_equiv_pos_as_xyz
 'x, y, z'
 '-x, -y, z+1/2'
 '-x+1/2, y+1/2, z+1/2'
 'x+1/2, -y+1/2, z'
 
_cell_length_a    17.2498
_cell_length_b    12.5137
_cell_length_c    15.4118
_cell_angle_alpha  90.000
_cell_angle_beta   90.000
_cell_angle_gamma  90.000
 
_shelx_F_squared_multiplier     1.000
 
loop_
 _refln_index_h
 _refln_index_k
 _refln_index_l
 _refln_F_squared_calc
 _refln_F_squared_meas
 _refln_F_squared_sigma
 _refln_observed_status
   6  10 -14        6.07       -6.07     13.02 o
   7   9 -13       54.85       38.78     15.82 o
   5  10 -13       26.82       14.74     14.93 o
   6  10 -13       18.47       33.64     16.19 o
   7  10 -13       47.55       47.31     16.94 o
   3  11 -13       21.02        8.45     14.84 o
   4  11 -13       20.03       18.38     14.37 o
   5  11 -13       25.69       28.56     16.80 o
   6  11 -13        0.41      -13.02     13.86 o
   8   8 -12       13.39        7.09     12.23 o
   7   9 -12       15.82       31.03     13.63 o
   8   9 -12       71.89       87.54     18.38 o
   5  10 -12       56.43       60.99     18.48 o
   6  10 -12       10.06       18.90     13.11 o
   7  10 -12       28.79       19.41     14.42 o
   8  10 -12       27.70       11.90     13.95 o
   2  11 -12       38.66       10.83     14.88 o
   3  11 -12       28.08       -7.42     13.25 o
   4  11 -12        8.82       -2.43     13.95 o
   5  11 -12        8.38        3.73     12.51 o
   6  11 -12       74.43      100.88     20.39 o
   7  11 -12        7.78       20.48     15.96 o
   0  12 -12       73.57       77.36     20.90 o
   1  12 -12       10.43       20.00     11.04 o
   2  12 -12       36.84       46.75     18.43 o
   3  12 -12        5.04       -6.07     14.05 o
   4  12 -12        7.70       11.53     15.30 o
   5  12 -12       10.99       16.89     15.16 o
   9   7 -11       88.86       80.35     15.58 o
   7   8 -11      106.10       86.32     17.36 o
   8   8 -11      132.19      132.89     18.90 o
   9   8 -11        5.87        9.47     11.34 o
   6   9 -11       43.38       67.71     16.52 o
   7   9 -11        0.47        6.95     11.48 o
   8   9 -11        3.21       -9.57      9.57 o
   4  10 -11       18.78       29.58     15.30 o
   5  10 -11      112.31      133.78     20.86 o
   6  10 -11       14.35       25.15     15.12 o
   7  10 -11        5.78       29.58     14.70 o
   8  10 -11       21.40       13.77     12.55 o
   1  11 -11        9.34        0.05     14.05 o
   2  11 -11       37.85       23.84     14.93 o
   3  11 -11       31.16       46.01     15.82 o
   4  11 -11       16.16       32.99     15.82 o
   5  11 -11      109.66       98.08     20.25 o
   6  11 -11        1.40      -10.17     11.81 o
   7  11 -11       13.29       37.47     15.16 o
   8  11 -11       27.28       -4.06     13.07 o
   1  12 -11        0.37      -12.93     12.93 o
   2  12 -11       44.18       27.78     12.56 o
   3  12 -11       23.09       15.23     16.68 o
   4  12 -11       10.15       20.86     15.07 o
   5  12 -11        8.13       15.30     14.14 o
   6  12 -11       15.12       12.79     15.26 o
   7  12 -11        5.70        1.87     13.07 o
   0  13 -11       47.74       71.16     21.60 o
   1  13 -11      101.00       98.36     43.63 o
   2  13 -11       33.20       31.50     17.75 o
   9   6 -10      286.02      327.00     22.68 o
   8   7 -10      125.41      129.86     17.73 o
   9   7 -10      203.80      244.51     21.14 o
   7   8 -10       41.01       70.13     15.91 o
   8   8 -10       28.32       36.91     13.30 o
   9   8 -10       47.46       62.06     14.61 o
   5   9 -10      110.13      131.49     19.97 o
   6   9 -10       10.78        9.80     11.57 o
   7   9 -10      108.66      124.63     18.48 o
   8   9 -10       20.78       40.08     14.19 o
   9   9 -10       56.33       65.79     15.54 o
   3  10 -10        1.23       -9.85      9.85 o
   4  10 -10       78.00       77.74     17.96 o
   5  10 -10       31.98       34.76     14.88 o
   6  10 -10      106.23      153.10     21.18 o
   7  10 -10       91.94       77.97     17.50 o
   8  10 -10      102.42      115.95     19.46 o
   1  11 -10        1.58        0.70     12.97 o
   2  11 -10       21.02       26.74     15.40 o
   3  11 -10       23.47       -5.27     12.60 o
   4  11 -10        8.80        7.93     11.39 o
   5  11 -10        4.08       25.38     13.72 o
   6  11 -10       12.69        2.15     11.85 o
   7  11 -10       19.70       18.52     14.19 o
   8  11 -10       12.47        6.67     12.37 o
   0  12 -10       56.39       58.42     17.73 o
   1  12 -10       18.93        8.03      9.82 o
   2  12 -10       13.92        8.85     13.72 o
   3  12 -10        0.66        4.00      9.51 o
   4  12 -10       30.71        8.39     10.04 o
   5  12 -10       22.55       36.34     11.85 o
   6  12 -10       25.96       16.10     10.82 o
   7  12 -10       23.26       32.80     17.12 o
   8  12 -10        0.67      -12.41     12.41 o
   1  13 -10       12.53        9.90     10.65 o
   2  13 -10       25.67       12.54     10.81 o
   3  13 -10       19.23       36.79     13.44 o
   4  13 -10       35.06       35.78     12.69 o
   5  13 -10       19.75       23.79     11.48 o
  10   4  -9      643.05      702.81     28.60 o
   9   5  -9      114.13      116.61     14.00 o
  10   5  -9      570.71      522.33     26.04 o
   8   6  -9      135.96      162.29     17.50 o
   9   6  -9      282.47      279.13     20.25 o
  10   6  -9      406.11      393.87     23.28 o
   7   7  -9      333.34      316.32     24.03 o
   8   7  -9       23.03       26.18     11.53 o
   9   7  -9      188.40      173.86     18.10 o
  10   7  -9        8.84       -8.26      8.26 o
   6   8  -9      926.80      901.54     40.92 o
   7   8  -9        4.16       -1.12     10.59 o
   8   8  -9       19.90        2.15     10.50 o
   9   8  -9        5.86       14.70     11.25 o
   4   9  -9        2.30       10.08     12.27 o
   5   9  -9      402.52      406.37     29.07 o
   6   9  -9      135.65      114.51     18.85 o
   7   9  -9      249.07      230.13     22.96 o
   8   9  -9      123.83      147.68     19.27 o
   9   9  -9       62.61       61.55     14.84 o
   1  10  -9      164.55      137.98     21.18 o
   2  10  -9       65.19       75.22     17.17 o
   3  10  -9       32.37       39.34     14.84 o
   4  10  -9      148.57      132.19     20.06 o
   5  10  -9        8.98        3.69     11.01 o
   6  10  -9       37.72       50.81     15.96 o
   7  10  -9        5.39        1.82     12.04 o
   8  10  -9       89.93      131.17     19.60 o
   9  10  -9        5.41        2.52     11.71 o
   0  11  -9      531.11      477.77     34.53 o
   1  11  -9       54.37       44.29     12.04 o
   2  11  -9       11.39        4.36      9.13 o
   3  11  -9       11.92       21.37     14.33 o
   4  11  -9        4.77       17.87     12.88 o
   5  11  -9       80.31      113.11     19.50 o
   6  11  -9       23.13        9.85     13.16 o
   7  11  -9       37.53       18.29     13.07 o
   8  11  -9        2.28       11.67     12.79 o
   1  12  -9       25.12       17.28      9.67 o
   2  12  -9       15.57       26.40     10.57 o
   3  12  -9        2.45       -6.49      9.47 o
   4  12  -9       83.45       96.29     19.08 o
   5  12  -9        0.74        0.54      9.53 o
   6  12  -9        5.60       -7.80      9.99 o
   7  12  -9       19.42       10.85      9.76 o
   8  12  -9       11.88        9.25      9.70 o
   9  12  -9       14.44       16.94     14.33 o
  10  12  -9       56.83       78.53     20.02 o
   0  13  -9       65.82       58.28     19.55 o
   1  13  -9       73.07      103.16     15.93 o
   2  13  -9        7.67        4.25     13.42 o
   3  13  -9       10.75       37.45     11.42 o
   4  13  -9       16.01       11.04     10.35 o
   5  13  -9       15.77       11.19     10.70 o
   6  13  -9        6.10        6.10      9.65 o
   7  13  -9       13.96       10.56     14.00 o
   1  14  -9       19.14       17.78     11.94 o
   2  14  -9       26.20       25.56     19.81 o
  10   3  -8      104.55       95.61     10.78 o
  10   4  -8       75.90       76.57     10.92 o
   9   5  -8      433.41      436.70     23.24 o
  10   5  -8       13.84       15.26      8.26 o
   8   6  -8      475.74      487.14     26.18 o
   9   6  -8        7.30        5.97      9.01 o
  10   6  -8      402.50      372.50     22.35 o
   6   7  -8      325.11      336.20     23.94 o
   7   7  -8      164.06      160.70     17.68 o
   8   7  -8      991.31      980.22     40.36 o
   9   7  -8      188.66      219.22     18.90 o
  10   7  -8      199.69      240.68     19.60 o
   5   8  -8      524.46      515.47     31.26 o
   6   8  -8      121.57      149.41     18.71 o
   7   8  -8      621.16      710.65     35.14 o
   8   8  -8      263.83      280.85     22.63 o
   9   8  -8      605.24      610.75     31.31 o
  10   8  -8       25.53       26.08     11.62 o
   3   9  -8       82.61       68.13     16.28 o
   4   9  -8      252.34      229.34     23.14 o
   5   9  -8       25.92       -7.00      9.89 o
   6   9  -8      102.76      101.02     17.17 o
   7   9  -8       74.85       94.35     17.08 o
   8   9  -8       43.54       71.25     15.21 o
   9   9  -8      324.33      313.14     24.31 o
   0  10  -8      493.65      481.78     33.83 o
   1  10  -8        5.41       -4.29     11.34 o
   2  10  -8      202.69      187.91     22.58 o
   3  10  -8      198.09      115.25     19.04 o
   4  10  -8      242.75      206.85     23.28 o
   5  10  -8      104.45       48.34     15.35 o
   6  10  -8      134.89       86.74     17.64 o
   7  10  -8       68.95       82.50     16.84 o
   8  10  -8      137.83      153.19     20.11 o
   9  10  -8      300.12      297.51     25.57 o
   1  11  -8        1.34        3.17     14.16 o
   2  11  -8        2.45        5.59      8.12 o
   3  11  -8      103.45      103.31     13.73 o
   4  11  -8       64.01       46.41     11.91 o
   5  11  -8      126.60      128.27     14.98 o
   6  11  -8       12.86       21.37     13.49 o
   7  11  -8        9.21        6.53     12.88 o
   8  11  -8        8.58        4.90     11.81 o
   9  11  -8       82.03       85.62     18.48 o
  12  11  -8       48.02       51.42     17.50 o
  13  11  -8       17.55       16.84     16.10 o
   0  12  -8       54.49       50.11     17.45 o
   1  12  -8      265.26      244.62     19.26 o
   2  12  -8        4.32        5.05      9.23 o
   3  12  -8        1.31        1.48      8.90 o
   4  12  -8       28.28       15.60     22.86 o
   5  12  -8       56.76       59.77     24.45 o
   6  12  -8       27.64       30.97     10.75 o
   7  12  -8        8.66        8.09      9.15 o
   8  12  -8        4.83       -2.04      8.37 o
   9  12  -8        2.36       -1.91     12.65 o
  10  12  -8       30.27       15.49     14.65 o
  11  12  -8        0.53        8.73     13.58 o
   1  13  -8       31.38       28.65     11.77 o
   2  13  -8       46.00       58.39     13.46 o
   3  13  -8        3.31        6.81     12.67 o
   4  13  -8       13.44       15.28     10.73 o
   5  13  -8       10.41       12.62     10.41 o
   6  13  -8        4.51        1.50      9.50 o
   7  13  -8        0.76       -9.14      9.14 o
   8  13  -8       43.26       26.00     11.85 o
   0  14  -8        3.92       16.80     15.21 o
   1  14  -8       61.97       61.23     13.97 o
   2  14  -8       18.90       33.87     12.71 o
   3  14  -8       75.29       86.07     15.57 o
   4  14  -8       27.38       21.96     12.46 o
   5  14  -8       16.01       13.01     11.39 o
  10   2  -7      108.30       97.94      8.91 o
   9   3  -7      464.45      478.61     20.86 o
  10   3  -7      168.02      166.11     11.71 o
   9   4  -7      373.23      373.15     19.04 o
  10   4  -7      476.51      496.38     21.51 o
   8   5  -7      141.97      130.14     13.58 o
   9   5  -7      474.09      492.46     23.38 o
  10   5  -7      412.18      459.52     21.93 o
   6   6  -7      488.15      464.33     25.76 o
   7   6  -7      107.49      115.07     14.33 o
   8   6  -7       20.87       21.14      9.61 o
   9   6  -7      540.46      474.97     25.38 o
  10   6  -7      262.20      258.19     14.01 o
  11   6  -7      336.66      383.88     27.25 o
  12   6  -7      383.93      440.39     30.75 o
  13   6  -7      136.03      144.32     21.46 o
  14   6  -7      174.38      211.14     25.43 o
  15   6  -7        2.77        2.71     14.61 o
  16   6  -7       69.60       56.04     19.27 o
  17   6  -7       27.56        7.23     15.68 o
   5   7  -7      781.40      754.19     35.18 o
   6   7  -7       11.36       24.59     10.50 o
   7   7  -7      537.80      526.90     28.32 o
   8   7  -7      989.36     1027.44     40.32 o
   9   7  -7      659.10      644.91     22.32 o
  10   7  -7       49.05       45.12      8.72 o
  11   7  -7      147.18      160.19     19.60 o
  12   7  -7      127.23      155.06     20.48 o
  13   7  -7      122.30      127.71     20.72 o
  14   7  -7       68.98       78.34     19.50 o
  15   7  -7       24.78        2.89     15.82 o
  16   7  -7       39.08       81.47     21.60 o
  17   7  -7       32.10       37.00     19.64 o
  18   7  -7       29.51       14.79     19.18 o
   3   8  -7      146.37      156.18     18.06 o
   4   8  -7      163.24      153.66     18.85 o
   5   8  -7      658.10      584.57     32.34 o
   6   8  -7      123.82      125.24     16.80 o
   7   8  -7      309.49      318.42     23.66 o
   8   8  -7       67.09       70.33      9.36 o
   9   8  -7      179.86      169.10     12.65 o
  10   8  -7      101.27      126.62     15.86 o
  11   8  -7       11.29       25.99     12.04 o
  12   8  -7       68.27       80.40     17.17 o
  13   8  -7       40.82       51.42     16.89 o
  14   8  -7       14.81       13.16     14.70 o
  15   8  -7       65.64       45.54     18.62 o
  16   8  -7       71.36       80.21     22.16 o
  17   8  -7       33.49       23.89     19.92 o
   1   9  -7      627.84      582.99     34.25 o
   2   9  -7       15.58       23.52     12.41 o
   3   9  -7      442.11      438.43     28.70 o
   4   9  -7      179.09      176.80     19.78 o
   5   9  -7      618.37      590.13     33.78 o
   6   9  -7      392.24      368.44     26.92 o
   7   9  -7      151.62      172.32     19.32 o
   8   9  -7       24.19       23.79      7.85 o
   9   9  -7       26.91       34.09      8.66 o
  10   9  -7       81.14       66.20     10.19 o
  11   9  -7      171.74      200.27     21.23 o
  12   9  -7      109.52      122.91     19.08 o
  13   9  -7       39.20       55.43     16.42 o
  14   9  -7       27.56       30.52     15.68 o
  15   9  -7       38.61       39.20     18.43 o
  16   9  -7       16.15       20.86     18.06 o
   1  10  -7       44.23       43.62     10.46 o
   2  10  -7       66.03       49.38     11.88 o
   3  10  -7      357.58      330.01     19.02 o
   4  10  -7        8.88        4.90     11.20 o
   5  10  -7       31.52       29.82     13.44 o
   6  10  -7       15.40       13.77     11.85 o
   7  10  -7      318.39      283.65     25.43 o
   8  10  -7      451.33      450.13     19.93 o
   9  10  -7        6.46       -0.37      7.65 o
  10  10  -7      410.21      474.64     28.98 o
  11  10  -7      153.21      134.71     19.13 o
  12  10  -7      284.99      334.66     27.67 o
  13  10  -7       22.54       10.17     14.14 o
  14  10  -7       86.10       98.97     20.95 o
  15  10  -7       20.63       17.01     10.85 o
   0  11  -7       50.22       66.96     16.84 o
   1  11  -7      121.83      119.25     14.27 o
   2  11  -7       17.67       29.03     10.80 o
   3  11  -7       45.44       35.45     13.37 o
   4  11  -7       30.41        8.81      8.95 o
   5  11  -7       17.37        1.75      7.78 o
   6  11  -7      129.29      162.09     16.70 o
   7  11  -7       23.26       13.61      9.45 o
   8  11  -7       69.74       97.03     19.25 o
   9  11  -7        1.40       -9.48     13.56 o
  10  11  -7      105.84       82.17     18.76 o
  11  11  -7       29.31       32.52     15.35 o
  12  11  -7       17.55       14.74     14.00 o
  13  11  -7       38.38       61.81     12.97 o
   1  12  -7       75.73       57.54     15.58 o
   2  12  -7       50.73       46.97     11.43 o
   3  12  -7      148.46      132.77     15.54 o
   4  12  -7       56.22       54.62     11.91 o
   5  12  -7       49.48       58.91     27.37 o
   6  12  -7       67.55       72.92     13.05 o
   7  12  -7       72.62       99.52     18.45 o
   8  12  -7       46.01       65.77     12.57 o
   9  12  -7       42.65       35.45     11.20 o
  10  12  -7       56.99       54.22     17.78 o
  11  12  -7       47.02       48.25     17.68 o
  12  12  -7       12.02       16.33     14.88 o
   0  13  -7       90.93       94.49     21.00 o
   1  13  -7       74.58       96.47     14.98 o
   2  13  -7       78.26       77.06     13.94 o
   3  13  -7       16.24       19.06     15.09 o
   4  13  -7       53.63       63.10     29.40 o
   5  13  -7      115.12      134.43     33.18 o
   6  13  -7       23.74       27.57     11.22 o
   7  13  -7      131.64      149.48     16.90 o
   8  13  -7        3.75       11.99     10.62 o
   9  13  -7       79.32      103.21     22.58 o
   1  14  -7       12.67       -3.20     10.36 o
   2  14  -7       13.73       37.94     29.42 o
   3  14  -7       63.65       61.33     16.96 o
   4  14  -7       47.41       42.79     12.92 o
   5  14  -7       38.00       42.42     12.97 o
   6  14  -7        7.84       -0.86     10.36 o
   9   2  -6        4.11        7.42      4.62 o
  10   2  -6        4.74        5.09      3.22 o
   8   3  -6      589.07      635.11     24.22 o
   9   3  -6      167.05      170.08     11.81 o
  10   3  -6      211.00      216.32     12.09 o
  11   3  -6      405.95      435.54     27.58 o
  12   3  -6      163.34      192.66     21.65 o
  13   3  -6        6.66        3.97     12.23 o
  14   3  -6      125.95      177.92     23.98 o
  15   3  -6       10.53        2.15     12.93 o
  16   3  -6       49.31       86.09     20.86 o
   8   4  -6        3.93       12.56      5.12 o
   9   4  -6       22.32       19.96      5.48 o
  10   4  -6      402.93      420.03     15.27 o
  11   4  -6      178.42      171.99     19.55 o
  12   4  -6      260.43      237.37     23.05 o
  13   4  -6      508.15      492.37     33.36 o
  14   4  -6       26.87       36.96     16.80 o
  15   4  -6       60.57      107.60     21.60 o
  16   4  -6       64.98       44.09     18.29 o
  17   4  -6       96.85       48.99     19.60 o
  18   4  -6       39.76       29.16     20.72 o
  19   4  -6       76.48       41.34     20.25 o
   7   5  -6      689.83      735.03     58.54 o
   8   5  -6       92.83       99.77     10.87 o
   9   5  -6      122.43      125.89      9.37 o
  10   5  -6      206.62      222.97     22.37 o
  11   5  -6      143.99      107.79     17.31 o
  12   5  -6      144.50      162.52     20.34 o
  13   5  -6       13.62       14.56     13.21 o
  14   5  -6        5.90        3.17     13.77 o
  15   5  -6      160.75      119.92     22.21 o
  16   5  -6       37.06       84.32     20.62 o
  17   5  -6       12.94       23.80     17.17 o
  18   5  -6        5.79        6.25     16.61 o
  19   5  -6      131.60      192.24     31.59 o
   5   6  -6      385.04      380.01     22.63 o
   6   6  -6      332.05      341.81     14.38 o
   7   6  -6      599.30      588.33     19.46 o
   8   6  -6      197.41      186.25     11.68 o
   9   6  -6      623.06      626.26     20.69 o
  10   6  -6      531.75      527.58     19.19 o
  11   6  -6      211.76      186.60     20.16 o
  12   6  -6      409.35      420.61     29.63 o
  13   6  -6      463.15      487.80     32.52 o
  14   6  -6        7.59       10.78     13.86 o
  15   6  -6       93.57      131.91     22.96 o
  16   6  -6        6.37        3.73     14.37 o
  17   6  -6       96.88      125.15     24.78 o
  18   6  -6        4.05       29.44     18.20 o
  19   6  -6       49.68       73.77     24.50 o
   4   7  -6       35.58       22.82     10.41 o
   5   7  -6      505.47      506.73     17.39 o
   6   7  -6      467.13      468.27     17.17 o
   7   7  -6      132.32      120.60      9.89 o
   8   7  -6     1051.08     1015.07     28.28 o
   9   7  -6      439.29      445.49     18.16 o
  10   7  -6      197.56      182.22     12.65 o
  11   7  -6       53.28       50.44     13.81 o
  12   7  -6      199.09      202.32     22.21 o
  13   7  -6      226.07      208.48     23.80 o
  14   7  -6       21.19       -5.18     12.97 o
  15   7  -6       31.54       14.14     15.49 o
  16   7  -6       30.68        0.79     14.74 o
  17   7  -6       14.81        0.79     16.70 o
  18   7  -6      193.10      215.44     30.89 o
   2   8  -6      164.15      152.35     17.45 o
   3   8  -6      145.36      145.17     12.60 o
   4   8  -6     1188.21     1119.21     32.28 o
   5   8  -6      560.71      560.34     17.12 o
   6   8  -6      287.95      258.94     11.62 o
   7   8  -6        8.52        1.35      5.44 o
   8   8  -6      226.16      232.72     11.78 o
   9   8  -6      610.76      632.24     22.25 o
  10   8  -6      550.35      570.44     36.28 o
  11   8  -6       91.78       85.53     16.05 o
  12   8  -6       39.13       14.51     11.76 o
  13   8  -6       17.07       35.46     14.98 o
  14   8  -6        0.81        3.50     14.09 o
  15   8  -6      136.62      131.82     23.19 o
  16   8  -6       27.08       30.98     17.03 o
  17   8  -6       92.63      131.26     25.71 o
   1   9  -6       82.91       73.06      9.04 o
   2   9  -6       47.69       60.91     10.41 o
   3   9  -6      315.53      288.26     16.86 o
   4   9  -6       30.71       58.32     10.50 o
   5   9  -6      194.62      175.69     10.04 o
   6   9  -6      162.10      157.35      9.91 o
   7   9  -6      357.77      354.79     14.14 o
   8   9  -6       39.34       34.90      7.18 o
   9   9  -6      165.08      161.03     10.95 o
  10   9  -6      192.51      187.75     11.58 o
  11   9  -6       14.09       12.65     11.06 o
  12   9  -6        4.82       -8.26      8.26 o
  13   9  -6       12.53       19.27     14.28 o
  14   9  -6      116.31      166.21     23.70 o
  15   9  -6       86.95      106.71     22.26 o
  16   9  -6      106.73       83.68     13.51 o
   0  10  -6      367.32      343.45     18.77 o
   1  10  -6      329.85      288.54     19.57 o
   2  10  -6      387.76      368.63     16.99 o
   3  10  -6      146.86      123.12     12.13 o
   4  10  -6      159.50      145.71     23.95 o
   5  10  -6        0.19       -5.21      5.21 o
   6  10  -6      143.80      147.34      8.91 o
   7  10  -6      198.34      195.57     10.21 o
   8  10  -6      189.49      207.13     10.72 o
   9  10  -6       40.30       16.47      6.28 o
  10  10  -6        0.87       -7.03      7.03 o
  11  10  -6       31.64       29.62      7.82 o
  12  10  -6       13.85        6.40      8.81 o
  13  10  -6        1.33       -3.13      8.41 o
  14  10  -6       12.94       21.80     13.77 o
  15  10  -6       26.04       12.01     10.28 o
   1  11  -6       85.32       90.93     10.58 o
   2  11  -6      275.96      259.79     14.76 o
   3  11  -6      278.43      268.18     15.20 o
   4  11  -6       69.41       56.80      9.67 o
   5  11  -6      110.46       99.14     10.96 o
   6  11  -6       37.09       21.49     11.21 o
   7  11  -6       58.36       66.33      9.94 o
   8  11  -6       36.34       39.71      8.68 o
   9  11  -6      281.31      296.49     13.16 o
  10  11  -6        3.10       -1.85      6.79 o
  11  11  -6      170.25      177.42     13.23 o
  12  11  -6       90.59      109.67     11.88 o
  13  11  -6       15.43       20.08     10.51 o
  14  11  -6       67.55       68.40     13.35 o
   0  12  -6       61.02       41.17     10.70 o
   1  12  -6       20.87       24.27      8.46 o
   2  12  -6        7.88        6.80      7.48 o
   3  12  -6       23.01       17.94      8.09 o
   4  12  -6       46.87       33.20      8.91 o
   5  12  -6       80.83       69.92     10.44 o
   6  12  -6       86.00       73.19     10.48 o
   7  12  -6       21.54       17.36      8.40 o
   8  12  -6       41.77       70.36     10.51 o
   9  12  -6       25.60       27.79     12.43 o
  10  12  -6       78.59       70.81     13.59 o
  11  12  -6        2.86       -5.16     11.55 o
  12  12  -6        9.04       13.18     21.04 o
   1  13  -6        1.32       -6.88      6.88 o
   2  13  -6       60.63       58.13     10.96 o
   3  13  -6       34.30       38.74     16.77 o
   4  13  -6       77.63       72.80     16.78 o
   5  13  -6      116.22      124.89     13.36 o
   6  13  -6       70.04       85.47     11.90 o
   7  13  -6       27.82       30.37      9.13 o
   8  13  -6       12.81       18.22      8.78 o
   9  13  -6       58.11       48.98     13.26 o
  10  13  -6       10.06       -4.44     17.17 o
   0  14  -6       25.08        8.68     13.58 o
   1  14  -6      112.14      120.65     13.66 o
   2  14  -6       16.58        1.21      8.72 o
   3  14  -6       87.07       95.07     12.67 o
   4  14  -6       30.66       11.82      9.26 o
   5  14  -6       95.94      113.69     13.88 o
   6  14  -6       22.65       19.43      9.61 o
   7  14  -6        2.78        7.96      8.48 o
   1  15  -6        8.64        7.03      9.51 o
   2  15  -6       19.93       25.02     10.05 o
  12   1  -5       68.75       86.09     16.00 o
  13   1  -5       65.51       64.02     16.47 o
  14   1  -5       36.84       22.16     14.70 o
  15   1  -5     1099.24     1145.49     54.03 o
   8   2  -5      125.72      146.04     17.92 o
   9   2  -5     1074.02     1054.73     43.07 o
  10   2  -5       94.03       97.15     14.51 o
  11   2  -5     1019.83     1035.32     44.65 o
  12   2  -5      173.85      186.18     20.39 o
  13   2  -5      167.63      118.10     18.76 o
  14   2  -5      181.53      192.34     24.03 o
  15   2  -5      162.28      216.28     25.99 o
  16   2  -5       35.94       26.60     15.68 o
  17   2  -5       21.68        2.38     16.56 o
  18   2  -5       26.83      -15.91     15.96 o
  19   2  -5       43.26       49.27     21.32 o
   6   3  -5      341.49      359.29     19.46 o
   7   3  -5      730.60      714.42     19.56 o
   8   3  -5      517.99      529.20     16.17 o
   9   3  -5      371.00      385.66     13.20 o
  10   3  -5       70.61       50.02     11.85 o
  11   3  -5      186.18      181.56     18.99 o
  12   3  -5      137.34      100.79     16.84 o
  13   3  -5      124.01      125.47     19.41 o
  14   3  -5       36.96       35.51     14.56 o
  15   3  -5      108.27       95.38     20.39 o
  16   3  -5       38.97       35.88     16.52 o
  17   3  -5       52.54       34.62     18.52 o
  18   3  -5       88.14       86.88     22.54 o
  19   3  -5       18.15       25.99     21.65 o
  20   3  -5       62.38       83.10     26.13 o
   5   4  -5      528.18      519.15     22.72 o
   6   4  -5      485.13      476.34     15.56 o
   7   4  -5      413.86      418.46     14.43 o
   8   4  -5      630.45      625.95     18.92 o
   9   4  -5      974.95      966.16     24.60 o
  10   4  -5       60.26       63.40      6.69 o
  11   4  -5      228.46      226.07     20.72 o
  12   4  -5      235.33      233.96     23.00 o
  13   4  -5      922.86      929.63     45.12 o
  14   4  -5       38.77       28.60     14.37 o
  15   4  -5      109.94      115.16     21.79 o
  16   4  -5       13.51        4.57     14.14 o
  17   4  -5       34.39        8.59     15.49 o
  18   4  -5        9.46       24.73     18.24 o
  19   4  -5       65.90      108.95     25.48 o
  20   4  -5       36.92       23.38     21.42 o
   4   5  -5     2917.49     2857.45     75.78 o
   5   5  -5      953.91      992.32     27.67 o
   6   5  -5       78.33       63.37     10.57 o
   7   5  -5       47.47       48.45      6.71 o
   8   5  -5      118.31      115.13      8.85 o
   9   5  -5       47.20       45.26     10.90 o
  10   5  -5       25.98       24.25      8.35 o
  11   5  -5      453.38      469.29     16.48 o
  12   5  -5     1226.81     1214.88     51.61 o
  13   5  -5      148.65      218.98     23.47 o
  14   5  -5      901.61      936.07     47.64 o
  15   5  -5       13.72       11.43     13.49 o
  16   5  -5       87.95       88.94     21.32 o
  17   5  -5       65.87       99.39     22.96 o
  18   5  -5       29.09       25.90     16.94 o
  19   5  -5       28.94       32.62     19.69 o
  20   5  -5       25.86       25.85     20.67 o
   1   6  -5      451.97      458.26     24.54 o
   2   6  -5      629.21      652.70     30.00 o
   3   6  -5       71.66       61.95      6.56 o
   4   6  -5      374.94      390.92     15.55 o
   5   6  -5     1271.12     1234.05     24.73 o
   6   6  -5     2849.33     2916.63     89.02 o
   7   6  -5      328.73      295.04     11.34 o
   8   6  -5      339.15      331.78     12.20 o
   9   6  -5      183.32      191.32      9.84 o
  10   6  -5      692.23      666.48     17.88 o
  11   6  -5      191.29      180.83     11.60 o
  12   6  -5      135.77      124.17     18.57 o
  13   6  -5      309.89      322.29     28.00 o
  14   6  -5        8.10        3.41     12.65 o
  15   6  -5       25.11       22.07     14.84 o
  16   6  -5        3.93       11.85     15.12 o
  17   6  -5        4.51        1.35     14.00 o
  18   6  -5      116.97      124.40     25.48 o
  19   6  -5       79.02       56.65     21.70 o
   0   7  -5      138.83      120.95     14.74 o
   1   7  -5      179.81      192.20     18.01 o
   2   7  -5      808.53      752.70     38.01 o
   3   7  -5      590.21      604.49     22.33 o
   4   7  -5      468.62      468.26     13.50 o
   5   7  -5     1004.34     1077.86     22.82 o
   6   7  -5      541.96      528.82     16.37 o
   7   7  -5      480.41      484.53     17.37 o
   8   7  -5      514.85      491.82     15.37 o
   9   7  -5     1004.55      989.80     23.62 o
  10   7  -5      319.53      308.95     12.65 o
  11   7  -5      236.69      239.08     21.67 o
  12   7  -5       15.08       14.66     13.74 o
  13   7  -5       49.41       71.63     16.80 o
  14   7  -5       80.24       94.02     20.16 o
  15   7  -5       85.98       49.60     18.57 o
  16   7  -5        6.03        0.79     14.09 o
  17   7  -5       38.66       44.79     18.80 o
  18   7  -5        0.96       23.19     18.85 o
   1   8  -5       40.77       45.35      7.02 o
   2   8  -5        3.87       -1.76      3.02 o
   3   8  -5       96.37      109.17      6.94 o
   4   8  -5       29.93       36.83      5.30 o
   5   8  -5      477.24      493.48     14.94 o
   6   8  -5      719.91      698.97     18.55 o
   7   8  -5      189.83      198.98     10.67 o
   8   8  -5       30.57       42.13      7.01 o
   9   8  -5      212.57      227.94     12.51 o
  10   8  -5      139.74      158.26     10.37 o
  11   8  -5      556.21      534.26     22.64 o
  12   8  -5       16.34       18.93      8.46 o
  13   8  -5      182.61      168.07     15.04 o
  14   8  -5        5.43       26.83     15.30 o
  15   8  -5      419.21      432.32     35.04 o
  16   8  -5       47.55       54.50     19.22 o
  17   8  -5       23.88       35.64     10.25 o
  18   8  -5       97.00      118.12     24.38 o
   0   9  -5      657.72      619.63     23.46 o
   1   9  -5      359.77      360.45     14.46 o
   2   9  -5      513.16      492.01     15.23 o
   3   9  -5      129.42      139.20      7.25 o
   4   9  -5      176.86      178.38      8.42 o
   5   9  -5      645.76      601.67     23.70 o
   6   9  -5      135.92      138.64      9.46 o
   7   9  -5      183.59      164.15     10.41 o
   8   9  -5      389.05      370.83     14.84 o
   9   9  -5       98.89       81.30      8.82 o
  10   9  -5       65.01       65.38      8.42 o
  11   9  -5       26.35       -3.30     10.03 o
  12   9  -5       16.13       14.73      7.05 o
  13   9  -5       48.14       42.66      8.69 o
  14   9  -5       24.12       12.38      7.68 o
  15   9  -5       84.38       94.54     13.45 o
  16   9  -5       28.58       15.71     10.55 o
  17   9  -5       75.70       71.35     13.01 o
   1  10  -5       88.73       83.05      8.17 o
   2  10  -5       69.23       62.95     10.81 o
   3  10  -5      210.98      209.26      8.20 o
   4  10  -5        2.95       -4.63      4.63 o
   5  10  -5      326.63      333.32     17.72 o
   6  10  -5      234.34      211.94     10.27 o
   7  10  -5       44.57       36.65      6.16 o
   8  10  -5      159.16      159.76     10.14 o
   9  10  -5      293.11      300.41     12.45 o
  10  10  -5      144.03      138.98      9.43 o
  11  10  -5       94.27      111.76     10.85 o
  12  10  -5      132.06      146.35     13.48 o
  13  10  -5        5.81       14.83      7.53 o
  14  10  -5       44.02       43.91      9.90 o
  15  10  -5       20.06        1.39      9.50 o
  16  10  -5       25.98       17.27     10.79 o
   0  11  -5      200.09      191.94     16.32 o
   1  11  -5      601.46      628.89     18.56 o
   2  11  -5      160.27      155.57     10.47 o
   3  11  -5      224.03      240.80     12.32 o
   4  11  -5       23.35       27.22     10.38 o
   5  11  -5       14.74       22.91      7.63 o
   6  11  -5       41.82       39.33      6.57 o
   7  11  -5      386.28      399.82     14.05 o
   8  11  -5       40.97       36.15      7.99 o
   9  11  -5      233.52      249.08     12.23 o
  10  11  -5       12.46        8.31      8.12 o
  11  11  -5       13.77       15.76      7.78 o
  12  11  -5       53.68       45.84     19.15 o
  13  11  -5       33.87       33.82      9.00 o
  14  11  -5       37.46       29.97      9.55 o
   1  12  -5       45.53       51.39      8.34 o
   2  12  -5       17.59        5.42      6.63 o
   3  12  -5       79.44       76.79      9.15 o
   4  12  -5        0.51       13.48      7.90 o
   5  12  -5       45.92       53.80      9.91 o
   6  12  -5       12.38       11.60      7.97 o
   7  12  -5      174.57      163.05     13.31 o
   8  12  -5       20.26       24.20      8.42 o
   9  12  -5       48.13       36.19      9.17 o
  10  12  -5       24.36       35.92     25.59 o
  11  12  -5       92.18      128.11     16.01 o
  12  12  -5       22.21       23.78      9.04 o
  13  12  -5       10.45       14.12      8.91 o
   0  13  -5      128.93      127.66     16.98 o
   1  13  -5       27.33       30.84      7.96 o
   2  13  -5       16.01       17.04      7.14 o
   3  13  -5       32.17       15.86      9.53 o
   4  13  -5       32.00       27.86      9.48 o
   5  13  -5       10.93       20.80      8.87 o
   6  13  -5       56.46       54.75     10.56 o
   7  13  -5       31.84       41.92      9.76 o
   8  13  -5        0.71       -6.68      7.71 o
   9  13  -5       33.99       29.28      9.22 o
  10  13  -5       25.34       46.58     12.93 o
  11  13  -5       17.62       18.17     10.97 o
   1  14  -5       51.93       37.62      9.64 o
   2  14  -5       45.15       46.52      9.32 o
   3  14  -5        6.07        9.73      7.78 o
   4  14  -5       22.60       24.84     12.71 o
   5  14  -5       43.58       53.70     11.31 o
   6  14  -5       31.71       22.23     15.40 o
   7  14  -5        1.59       -2.50      8.02 o
   8  14  -5        0.37        4.50      9.05 o
   0  15  -5       63.89       60.48     24.36 o
   1  15  -5        2.95       -7.38      7.38 o
   2  15  -5       68.16       47.71      9.93 o
   3  15  -5       12.14       22.35     10.11 o
   4  15  -5       46.76       64.24     12.64 o
  10   0  -4     2053.04     1928.65     65.75 o
  12   0  -4      550.80      560.45     33.08 o
  14   0  -4     1077.48     1097.52     51.84 o
  16   0  -4      532.18      588.26     39.38 o
   7   1  -4     8035.74     7925.48    202.09 o
   8   1  -4       41.27       31.80      7.44 o
   9   1  -4      547.45      550.56     28.51 o
  10   1  -4      970.27      954.55     41.11 o
  11   1  -4        9.19       10.73      8.63 o
  12   1  -4      407.96      400.59     27.25 o
  13   1  -4      235.10      179.97     21.60 o
  14   1  -4       87.22       65.33     16.84 o
  15   1  -4      692.64      666.60     41.62 o
  16   1  -4       59.52       74.38     20.11 o
  17   1  -4      296.47      284.73     31.08 o
  18   1  -4       46.05       43.26     18.99 o
  19   1  -4       19.42       10.27     17.31 o
  20   1  -4       65.92      117.26     27.76 o
   5   2  -4      918.32      936.21     32.99 o
   6   2  -4      950.70     1027.95     36.02 o
   7   2  -4      423.92      466.86     18.97 o
   8   2  -4      171.74      160.33     14.56 o
   9   2  -4       36.72       39.24     10.50 o
  10   2  -4        2.30        1.07      7.37 o
  11   2  -4       84.13       78.76     14.47 o
  12   2  -4      283.78      289.53     23.47 o
  13   2  -4      190.61      175.73     21.28 o
  14   2  -4      316.16      337.13     28.79 o
  15   2  -4       53.08       33.32     16.00 o
  16   2  -4        7.97       11.29     13.91 o
  17   2  -4        3.90       -2.29     15.44 o
  18   2  -4       74.03       77.97     21.56 o
  19   2  -4       54.63       63.23     21.42 o
  20   2  -4        1.97       32.90     21.04 o
  21   2  -4        5.70        5.69     20.86 o
   4   3  -4       64.57       77.04      8.21 o
   5   3  -4     1659.23     1583.22     49.18 o
   6   3  -4      458.76      510.15     16.40 o
   7   3  -4      622.38      627.77     18.55 o
   8   3  -4      267.67      241.06     10.01 o
   9   3  -4        9.49       10.64      4.01 o
  10   3  -4      681.50      697.00     17.53 o
  11   3  -4      301.71      341.05     25.15 o
  12   3  -4      182.65      165.46     20.16 o
  13   3  -4      215.28      195.70     22.30 o
  14   3  -4      603.79      523.77     35.37 o
  15   3  -4      136.13      118.57     21.32 o
  16   3  -4       34.36       36.07     16.14 o
  17   3  -4       11.60       -4.90     14.28 o
  18   3  -4       13.40        7.61     16.28 o
  19   3  -4        5.41       11.67     16.80 o
  20   3  -4       32.09       27.11     21.18 o
  21   3  -4       24.18       52.82     23.75 o
   2   4  -4       19.34        7.61      6.25 o
   3   4  -4      491.64      525.06     14.71 o
   4   4  -4      306.08      336.94     11.94 o
   5   4  -4      404.07      400.31     11.20 o
   6   4  -4     1130.05     1021.67     20.29 o
   7   4  -4      504.50      522.08     17.41 o
   8   4  -4      354.11      379.82     11.11 o
   9   4  -4      153.10      151.19     12.48 o
  10   4  -4       69.41       68.86      6.55 o
  11   4  -4      312.45      271.45     10.70 o
  12   4  -4      254.79      256.26     23.42 o
  13   4  -4       26.99       33.64     13.02 o
  14   4  -4      330.78      327.56     29.26 o
  15   4  -4      156.26      138.30     22.77 o
  16   4  -4      158.80      142.04     23.52 o
  17   4  -4       12.47        4.81     14.37 o
  18   4  -4       22.87       22.49     17.08 o
  19   4  -4      143.32      168.87     28.74 o
  20   4  -4       30.69       50.25     22.26 o
   1   5  -4     1130.66     1147.31     27.76 o
   2   5  -4     3632.46     3969.20     71.46 o
   3   5  -4      156.58      166.46     11.71 o
   4   5  -4     1106.36     1200.38     27.82 o
   5   5  -4     3824.29     3899.40     59.51 o
   6   5  -4       82.47       81.99      8.37 o
   7   5  -4     2289.03     2325.74     39.40 o
   8   5  -4      259.95      257.17     10.05 o
   9   5  -4       26.79       29.68      8.26 o
  10   5  -4       12.16       13.69      4.40 o
  11   5  -4      735.23      680.03     21.15 o
  12   5  -4      108.36      110.69     11.23 o
  13   5  -4      223.44      208.16     22.77 o
  14   5  -4      297.13      295.65     27.30 o
  15   5  -4       48.37       38.08     16.00 o
  16   5  -4        3.79      -11.95     11.95 o
  17   5  -4       27.25        2.01     14.00 o
  18   5  -4       36.73       53.94     20.72 o
  19   5  -4        4.13        7.37     17.36 o
  20   5  -4       10.59        3.08     18.24 o
   0   6  -4      373.94      333.12     20.25 o
   1   6  -4      382.57      428.34     10.23 o
   2   6  -4      219.24      213.65      6.98 o
   3   6  -4       10.56       13.08      3.64 o
   4   6  -4     1033.80     1028.93     31.53 o
   5   6  -4      100.27      129.57      7.39 o
   6   6  -4       17.33       16.56      4.53 o
   7   6  -4      136.92      134.35      7.80 o
   8   6  -4      407.74      388.29     12.80 o
   9   6  -4       22.78       12.29      4.67 o
  10   6  -4      282.38      291.59     20.19 o
  11   6  -4       88.43       83.27      7.33 o
  12   6  -4      388.21      396.43     18.62 o
  13   6  -4      224.58      198.13     14.44 o
  14   6  -4      415.29      450.34     32.01 o
  15   6  -4       16.24       20.53     14.88 o
  16   6  -4       19.28       -9.33     13.58 o
  17   6  -4       76.53       69.43     20.86 o
  18   6  -4       58.57       68.22     21.32 o
  19   6  -4        7.64        5.58      7.99 o
   1   7  -4     1370.78     1452.48     22.93 o
   2   7  -4      287.10      303.13      9.88 o
   3   7  -4     1233.57     1288.47     21.96 o
   4   7  -4      911.62      934.76     41.34 o
   5   7  -4       98.39      103.00      7.11 o
   6   7  -4      358.72      354.15     13.18 o
   7   7  -4      137.98      132.29     12.89 o
   8   7  -4      433.33      406.40     13.88 o
   9   7  -4     1500.85     1473.04     38.57 o
  10   7  -4       47.86       39.11      8.57 o
  11   7  -4      185.79      179.51     19.88 o
  12   7  -4       35.90       51.78      9.91 o
  13   7  -4       86.02       88.83     11.47 o
  14   7  -4      143.62      162.17     21.30 o
  15   7  -4      114.73      127.81     13.58 o
  16   7  -4       56.27       42.70     17.78 o
  17   7  -4       33.08       30.17     14.70 o
  18   7  -4       36.56       37.51     10.31 o
  19   7  -4       12.71       14.20     12.41 o
   0   8  -4      641.07      623.55     22.12 o
   1   8  -4      433.19      470.16     10.20 o
   2   8  -4      275.25      264.06      9.17 o
   3   8  -4      550.69      543.27     11.97 o
   4   8  -4      384.57      371.29     12.10 o
   5   8  -4      134.55      139.81      8.48 o
   6   8  -4      143.78      136.64      8.79 o
   7   8  -4       22.97       18.47      5.55 o
   8   8  -4      210.84      192.10     10.61 o
   9   8  -4      687.65      669.67     19.23 o
  10   8  -4       55.86       59.56      7.62 o
  11   8  -4       57.67       64.42     10.53 o
  12   8  -4       49.97       56.31     10.16 o
  13   8  -4      129.57      129.61     12.89 o
  14   8  -4       21.95       34.95      7.76 o
  15   8  -4       73.10       52.04     11.62 o
  16   8  -4       13.24       22.35      9.61 o
  17   8  -4       89.51      104.86     13.28 o
  18   8  -4        4.79        4.22      8.83 o
   1   9  -4      301.65      305.33     10.41 o
   2   9  -4      560.19      544.77     15.61 o
   3   9  -4      381.68      387.05     10.45 o
   4   9  -4      172.20      178.76      9.30 o
   5   9  -4      717.13      659.63     14.59 o
   6   9  -4      138.68      144.37     11.37 o
   7   9  -4     1193.87     1141.03     23.10 o
   8   9  -4       25.62       18.49      6.32 o
   9   9  -4       21.51       18.90      6.89 o
  10   9  -4        9.55        6.31      5.27 o
  11   9  -4       53.20       52.68      8.40 o
  12   9  -4       41.88       50.02      8.75 o
  13   9  -4        7.75        6.26     10.22 o
  14   9  -4       62.87       65.51      9.40 o
  15   9  -4       49.40       68.01      9.74 o
  16   9  -4        7.04        5.65      7.29 o
  17   9  -4       73.63       71.86     13.28 o
   0  10  -4     1231.18     1229.95     46.54 o
   1  10  -4      128.76      127.10      6.85 o
   2  10  -4      511.99      514.36     17.32 o
   3  10  -4      153.41      153.70      7.54 o
   4  10  -4      150.50      144.39     10.57 o
   5  10  -4       73.30       73.79      7.34 o
   6  10  -4      333.19      323.18     16.03 o
   7  10  -4      307.05      290.65     11.89 o
   8  10  -4       81.74       93.17      8.51 o
   9  10  -4      139.00      146.87      9.48 o
  10  10  -4      147.17      160.56     11.55 o
  11  10  -4       17.33       12.65      6.77 o
  12  10  -4      133.29      146.30     11.91 o
  13  10  -4        6.28        1.54      7.14 o
  14  10  -4       34.16       42.36     10.89 o
  15  10  -4       18.65       25.52      8.36 o
  16  10  -4       22.37       26.40      8.73 o
   1  11  -4       62.07       61.66      8.16 o
   2  11  -4      363.77      365.27     14.28 o
   3  11  -4      215.67      213.40     15.18 o
   4  11  -4        7.90        7.49      4.49 o
   5  11  -4      185.83      187.12      8.99 o
   6  11  -4      162.97      156.19      9.62 o
   7  11  -4      146.50      138.79      9.42 o
   8  11  -4       11.24       13.91      6.02 o
   9  11  -4       16.42       19.71      6.50 o
  10  11  -4       51.09       58.25      9.92 o
  11  11  -4       35.33       36.54     11.32 o
  12  11  -4        4.00        8.13      7.37 o
  13  11  -4       32.55       26.37      8.54 o
  14  11  -4       14.49       18.11      8.21 o
  15  11  -4       22.45       19.65      9.02 o
   0  12  -4      205.31      173.54     16.23 o
   1  12  -4       74.83       70.45      9.06 o
   2  12  -4      170.83      183.41     11.61 o
   3  12  -4      133.16      137.68     10.77 o
   4  12  -4      107.70      123.67     10.37 o
   5  12  -4        2.27        7.23      6.49 o
   6  12  -4        7.21        7.72      6.58 o
   7  12  -4       36.94       24.50      9.99 o
   8  12  -4       20.81       19.73      6.70 o
   9  12  -4       31.74       41.27      7.72 o
  10  12  -4       26.28       26.72      8.36 o
  11  12  -4       22.94       34.10      8.83 o
  12  12  -4        1.80       -6.34      8.98 o
  13  12  -4        8.61       14.41      8.27 o
   1  13  -4       23.79       21.31      7.48 o
   2  13  -4       69.62       90.80     10.10 o
   3  13  -4       15.35       13.99      7.32 o
   4  13  -4       66.65       61.49      9.08 o
   5  13  -4       77.90       66.92      9.10 o
   6  13  -4       17.01       12.49      6.78 o
   7  13  -4       44.33       61.81     10.89 o
   8  13  -4       37.99       20.44      9.80 o
   9  13  -4       32.83       39.59      9.78 o
  10  13  -4      128.43      128.74     17.14 o
  11  13  -4        1.12        3.96     10.29 o
   0  14  -4      105.24       83.43     15.96 o
   1  14  -4       71.61       71.61     10.15 o
   2  14  -4       72.21       89.23     11.56 o
   3  14  -4      167.63      185.15     18.80 o
   4  14  -4        2.83        3.90      7.42 o
   5  14  -4        8.88        7.22      7.61 o
   6  14  -4       55.67       64.33     11.64 o
   7  14  -4       21.33       14.76     14.48 o
   8  14  -4       24.51       32.14     10.19 o
   9  14  -4       11.47       31.18     14.54 o
   1  15  -4        4.19       -0.13     11.47 o
   2  15  -4       27.81       24.24     10.45 o
   3  15  -4       13.35        6.73      8.20 o
   4  15  -4      113.20      121.57     12.23 o
   5  15  -4       40.36       54.93     10.22 o
   6   0  -3     1274.48     1185.62     40.08 o
   8   0  -3     3056.99     3228.22    131.68 o
  10   0  -3      179.99      209.67     10.00 o
  12   0  -3      186.75      186.41     10.58 o
  14   0  -3     2002.44     2033.55     74.56 o
  16   0  -3      551.12      547.24     38.40 o
  18   0  -3      101.20      128.04     24.68 o
  20   0  -3       67.70       64.72     22.58 o
   4   1  -3     2681.32     2579.44     68.83 o
   5   1  -3      311.07      309.60     16.19 o
   6   1  -3      132.18      144.23     12.27 o
   7   1  -3     2619.10     2609.02     73.28 o
   8   1  -3     1709.52     1862.98     44.44 o
   9   1  -3      579.48      605.14     14.50 o
  10   1  -3      656.85      680.23     16.25 o
  11   1  -3      318.50      330.21      9.22 o
  12   1  -3       72.53       70.09      5.56 o
  13   1  -3      419.96      388.85     26.83 o
  14   1  -3      388.82      382.70     32.62 o
  15   1  -3      502.44      470.75     24.46 o
  16   1  -3      212.72      212.53     18.85 o
  17   1  -3      307.72      307.65     22.18 o
  18   1  -3       40.30       12.62     14.91 o
  19   1  -3      147.90      138.40     26.55 o
  20   1  -3       14.81       49.23     20.02 o
  21   1  -3        8.68       11.29     19.27 o
   3   2  -3      145.00      147.82      9.47 o
   4   2  -3     2076.88     2009.10     56.18 o
   5   2  -3       50.88       48.06      5.37 o
   6   2  -3      520.94      574.10     14.77 o
   7   2  -3     2282.99     2382.53     70.60 o
   8   2  -3      222.71      232.08      7.84 o
   9   2  -3      976.02     1031.31     40.64 o
  10   2  -3      620.41      630.09     19.13 o
  11   2  -3      766.22      814.19     47.22 o
  12   2  -3      118.06      130.62      9.02 o
  13   2  -3      253.23      286.08     24.87 o
  14   2  -3      228.07      207.74     23.47 o
  15   2  -3      307.92      321.96     29.54 o
  16   2  -3      130.78      115.91     21.84 o
  17   2  -3       23.26       54.59     18.90 o
  18   2  -3       35.79        8.68     16.24 o
  19   2  -3       18.18        7.65     16.47 o
  20   2  -3       25.60        4.20     16.89 o
  21   2  -3       45.48       52.26     23.80 o
   1   3  -3     8320.87     8127.48    194.11 o
   2   3  -3     7424.56     7301.88    125.06 o
   3   3  -3     3740.97     3508.08     63.58 o
   4   3  -3      718.17      721.33     14.49 o
   5   3  -3      648.98      671.61     14.00 o
   6   3  -3      971.39     1001.04     18.94 o
   7   3  -3      558.92      603.85     13.62 o
   8   3  -3      525.50      514.63     12.22 o
   9   3  -3       23.38       18.99      8.58 o
  10   3  -3       74.18       78.54     11.27 o
  11   3  -3      243.63      263.70     12.81 o
  12   3  -3        3.98       -6.35      8.03 o
  13   3  -3      426.45      518.59     32.34 o
  14   3  -3      205.84      217.40     23.98 o
  15   3  -3      290.36      207.27     25.99 o
  16   3  -3      101.74      145.16     24.17 o
  17   3  -3      213.11      203.82     28.46 o
  18   3  -3       24.66       31.17     16.47 o
  19   3  -3       18.54       26.88     18.24 o
  20   3  -3       66.07       39.76     22.16 o
  21   3  -3        9.76        0.98     18.57 o
   1   4  -3     1650.52     1725.19     27.63 o
   2   4  -3     1442.97     1476.57     24.68 o
   3   4  -3        7.77        6.94      2.80 o
   4   4  -3      622.57      663.80     17.22 o
   5   4  -3      765.82      723.83     21.50 o
   6   4  -3     5862.54     6007.28     86.62 o
   7   4  -3       92.08      110.81      6.23 o
   8   4  -3      415.28      426.44     11.54 o
   9   4  -3       93.42      101.95      9.11 o
  10   4  -3      853.66      826.36     24.18 o
  11   4  -3       89.78       93.01      9.71 o
  12   4  -3      378.83      352.49     15.88 o
  13   4  -3      199.60      213.83     13.46 o
  14   4  -3      293.85      303.53     27.48 o
  15   4  -3      281.82      267.46     28.14 o
  16   4  -3       93.45       66.73     19.83 o
  17   4  -3      114.76      155.80     25.15 o
  18   4  -3        9.44      -13.07     13.07 o
  19   4  -3        2.65        0.65     15.86 o
  20   4  -3       81.72      110.17     27.44 o
   0   5  -3     1073.36     1099.57     37.28 o
   1   5  -3     1074.99     1140.08     20.41 o
   2   5  -3     4504.50     4667.33     62.14 o
   3   5  -3      772.10      725.21     13.51 o
   4   5  -3      261.95      276.28      9.19 o
   5   5  -3     1806.40     1859.92     32.00 o
   6   5  -3      286.75      293.97     10.61 o
   7   5  -3      501.46      517.75     13.76 o
   8   5  -3      520.01      531.24     14.12 o
   9   5  -3      200.19      197.77     13.20 o
  10   5  -3       83.73       91.75      6.55 o
  11   5  -3      106.01      104.11      6.80 o
  12   5  -3      104.95       77.80      9.77 o
  13   5  -3      155.35      143.46     18.15 o
  14   5  -3      194.98      178.34     13.58 o
  15   5  -3        2.03       10.07      7.39 o
  16   5  -3       34.29       49.51     17.54 o
  17   5  -3        5.02      -12.09     12.09 o
  18   5  -3       14.01      -14.19     14.51 o
  19   5  -3      118.11      121.76     11.65 o
  20   5  -3       49.39       53.99     22.68 o
   1   6  -3      863.63      891.18     21.60 o
   2   6  -3      102.29       95.15      5.05 o
   3   6  -3      327.09      350.35     12.06 o
   4   6  -3      869.30      844.08     15.84 o
   5   6  -3     1703.23     1762.81     30.35 o
   6   6  -3      137.12      143.11      8.56 o
   7   6  -3       49.38       56.28      5.83 o
   8   6  -3       59.44       59.06      6.15 o
   9   6  -3      264.09      251.05     10.42 o
  10   6  -3      232.64      206.01      9.63 o
  11   6  -3       25.83       26.23      5.40 o
  12   6  -3       61.17       51.29      9.11 o
  13   6  -3      137.33      148.51     12.77 o
  14   6  -3      200.87      197.22     14.73 o
  15   6  -3       18.82       11.81     12.58 o
  16   6  -3       10.35        1.57      8.56 o
  17   6  -3       35.52       50.21      9.60 o
  18   6  -3       69.52       74.46     10.68 o
  19   6  -3       51.97       45.25      9.70 o
  20   6  -3        1.63        1.03     18.80 o
   0   7  -3      316.59      376.03     10.77 o
   1   7  -3     1465.56     1565.40     22.78 o
   2   7  -3      407.46      419.40      9.62 o
   3   7  -3      718.34      744.64     13.76 o
   4   7  -3     1019.19     1021.18     17.86 o
   5   7  -3      186.91      213.35      8.18 o
   6   7  -3      185.74      185.60     10.49 o
   7   7  -3      362.46      357.98     12.56 o
   8   7  -3        2.06       -4.25      4.25 o
   9   7  -3      439.87      449.71     14.53 o
  10   7  -3     1109.04     1083.93     24.65 o
  11   7  -3       50.40       63.23     10.84 o
  12   7  -3       41.64       34.94      8.83 o
  13   7  -3       65.80       69.65     22.47 o
  14   7  -3       59.07       49.72      9.17 o
  15   7  -3      103.69      109.31      9.61 o
  16   7  -3       13.29        8.52      6.08 o
  17   7  -3       58.61       56.15     10.86 o
  18   7  -3       17.07       11.05      8.10 o
  19   7  -3       31.39       25.44     10.22 o
   1   8  -3        5.20        3.07      2.26 o
   2   8  -3       60.16       69.41      4.87 o
   3   8  -3       75.39       73.21      5.99 o
   4   8  -3      139.99      127.92      6.43 o
   5   8  -3      166.34      172.42      7.30 o
   6   8  -3       98.57      115.65      7.52 o
   7   8  -3       69.33       64.19      6.50 o
   8   8  -3      263.19      254.77     10.11 o
   9   8  -3       81.63       91.20      7.24 o
  10   8  -3      551.25      563.77     15.08 o
  11   8  -3       47.92       46.33      8.43 o
  12   8  -3       16.40       16.53      7.52 o
  13   8  -3       32.16       31.53      7.74 o
  14   8  -3       21.72       21.66      7.06 o
  15   8  -3       31.34       15.58      6.90 o
  16   8  -3       29.93       41.99     11.79 o
  17   8  -3       24.02       21.23      7.67 o
  18   8  -3       10.04        4.24      6.97 o
   0   9  -3      556.64      556.36     14.47 o
   1   9  -3      463.66      441.53      8.99 o
   2   9  -3      988.27      985.00     17.65 o
   3   9  -3      102.81      109.56      6.18 o
   4   9  -3      240.21      251.04      8.82 o
   5   9  -3      148.67      149.83      7.41 o
   6   9  -3      146.26      152.85      7.69 o
   7   9  -3     1173.55     1163.71     20.47 o
   8   9  -3      225.53      258.76     16.19 o
   9   9  -3      146.30      149.75      8.95 o
  10   9  -3       40.47       47.31      6.66 o
  11   9  -3      153.37      144.84     10.92 o
  12   9  -3        1.73        3.66      6.01 o
  13   9  -3      196.37      226.16     15.90 o
  14   9  -3      117.50      125.74     11.16 o
  15   9  -3       85.86       82.97     10.09 o
  16   9  -3        2.61        3.26      7.08 o
  17   9  -3       26.81       37.59      8.67 o
   1  10  -3       57.64       56.49      4.17 o
   2  10  -3        6.55        4.10      3.16 o
   3  10  -3      281.68      286.38      9.71 o
   4  10  -3       40.26       46.82      5.43 o
   5  10  -3      318.35      300.92     10.29 o
   6  10  -3      464.98      457.58     13.25 o
   7  10  -3      227.06      219.11      9.35 o
   8  10  -3       73.13       64.97      7.34 o
   9  10  -3       51.06       44.21     10.89 o
  10  10  -3      240.31      240.22     13.63 o
  11  10  -3      250.18      272.84     14.44 o
  12  10  -3       26.68       23.40      7.61 o
  13  10  -3       30.76       40.98      8.72 o
  14  10  -3       23.05       21.68      7.57 o
  15  10  -3       51.38       48.74      9.35 o
  16  10  -3        1.21        7.42      7.51 o
   0  11  -3      193.45      206.02     15.95 o
   1  11  -3      445.69      447.49     12.37 o
   2  11  -3      403.22      388.97     11.70 o
   3  11  -3      268.36      257.36     11.66 o
   4  11  -3      267.64      272.92     10.18 o
   5  11  -3       11.65        4.44      4.57 o
   6  11  -3      200.85      201.64      9.48 o
   7  11  -3      119.56      119.47      8.04 o
   8  11  -3        4.96        5.97      5.94 o
   9  11  -3       21.12        9.47      5.65 o
  10  11  -3       66.90       67.11      8.17 o
  11  11  -3       72.06       81.73     16.46 o
  12  11  -3       97.19      126.34     15.57 o
  13  11  -3       17.07       18.48      7.75 o
  14  11  -3       52.60       43.33     12.35 o
  15  11  -3       11.16       -2.99      7.29 o
   1  12  -3       11.61        6.61      6.34 o
   2  12  -3       82.42       88.72      9.26 o
   3  12  -3       72.24       69.64      8.76 o
   4  12  -3      233.48      218.16     12.36 o
   5  12  -3      129.11      135.18      8.43 o
   6  12  -3      127.21      122.12      8.40 o
   7  12  -3       97.53      104.79     10.14 o
   8  12  -3       61.17       69.99      8.27 o
   9  12  -3       34.90       30.45      7.04 o
  10  12  -3       38.70       48.64      9.26 o
  11  12  -3       17.30       10.27      7.81 o
  12  12  -3        3.86        3.97      7.42 o
  13  12  -3       37.80       59.08     10.35 o
  14  12  -3       10.13        6.73     11.42 o
   0  13  -3        6.60       13.24     10.21 o
   1  13  -3        5.42        6.56      6.49 o
   2  13  -3      134.86      134.06     11.22 o
   3  13  -3      180.74      181.22     14.81 o
   4  13  -3       39.04       41.75      8.44 o
   5  13  -3       28.37       19.05      7.32 o
   6  13  -3       28.01       31.69      7.75 o
   7  13  -3       31.00       18.83      8.47 o
   8  13  -3       37.71       22.48      9.05 o
   9  13  -3       23.17       28.76      9.28 o
  10  13  -3       98.52       87.04     14.82 o
  11  13  -3      102.86       99.77     11.76 o
  12  13  -3        6.10        1.51      8.22 o
   1  14  -3       20.96       17.32      7.92 o
   2  14  -3       37.24       45.11      8.95 o
   3  14  -3      260.38      284.22     15.51 o
   4  14  -3       13.43       -4.74      6.49 o
   5  14  -3       19.41       24.98      8.06 o
   6  14  -3       72.87       62.79      9.48 o
   7  14  -3       28.27       23.48      9.70 o
   8  14  -3       13.60        2.84      8.55 o
   9  14  -3       43.95       50.22     13.63 o
   0  15  -3      260.47      275.80     22.87 o
   1  15  -3        8.19       -2.55      7.78 o
   2  15  -3       94.76      107.65     19.14 o
   3  15  -3        7.75       11.68      8.33 o
   4  15  -3       14.83        1.28      7.87 o
   5  15  -3       40.41       37.12      9.34 o
   6  15  -3       19.85       34.29     11.28 o
   2   0  -2    14616.75    14297.65    317.20 o
   4   0  -2     5835.02     5627.62    107.20 o
   6   0  -2     4092.34     4181.11    183.10 o
   8   0  -2      641.21      661.60     22.54 o
  10   0  -2     4574.71     4747.43    134.97 o
  12   0  -2      349.06      344.99     12.49 o
  14   0  -2     1044.12     1096.87     50.11 o
  16   0  -2       48.71       35.23     16.10 o
  18   0  -2      108.25      137.18     24.40 o
  20   0  -2        8.10      -13.86     16.19 o
   2   1  -2     2024.84     1957.40     50.49 o
   3   1  -2    17223.64    16542.29    439.13 o
   4   1  -2     9925.81     9452.50    344.20 o
   5   1  -2      176.71      177.84      5.54 o
   6   1  -2      836.35      880.44     13.91 o
   7   1  -2      237.45      212.99      5.89 o
   8   1  -2     1914.65     1901.40     38.40 o
   9   1  -2     1904.38     1902.13     46.53 o
  10   1  -2      170.66      165.71      6.04 o
  11   1  -2      270.38      294.66      7.96 o
  12   1  -2      771.15      825.89     15.13 o
  13   1  -2      577.86      584.49     17.20 o
  14   1  -2      543.21      564.46     28.09 o
  15   1  -2      925.64      910.21     52.54 o
  16   1  -2       25.30       26.35     11.06 o
  17   1  -2       96.51      106.83     18.50 o
  18   1  -2      188.51      181.25     19.00 o
  19   1  -2       38.33       52.02     22.70 o
  20   1  -2        8.62       10.37     12.09 o
  21   1  -2       68.38       78.12     17.96 o
   0   2  -2     3765.52     3692.31     90.20 o
   1   2  -2    18514.54    17997.23    297.77 o
   2   2  -2     6565.09     6414.73    108.83 o
   3   2  -2      590.06      606.78     14.52 o
   4   2  -2     6302.58     6186.10     85.45 o
   5   2  -2      311.72      331.88      8.25 o
   6   2  -2      523.10      475.31     16.96 o
   7   2  -2      506.73      573.64     12.26 o
   8   2  -2      605.09      686.94     17.75 o
   9   2  -2      863.07      918.47     17.89 o
  10   2  -2      796.33      812.72     13.02 o
  11   2  -2        0.33        0.27      2.62 o
  12   2  -2      150.85      170.04      9.56 o
  13   2  -2      314.70      281.30     10.83 o
  14   2  -2      353.22      352.12     36.05 o
  15   2  -2      115.76      102.09     14.23 o
  16   2  -2      139.09      134.82     16.94 o
  17   2  -2      182.77      195.07     20.11 o
  18   2  -2       20.01       19.47     11.68 o
  19   2  -2       33.09       18.29     16.24 o
  20   2  -2       28.49       17.26     17.36 o
  21   2  -2       36.87       55.81     23.33 o
   1   3  -2     2591.18     2579.79     37.75 o
   2   3  -2     5073.87     5066.91     60.92 o
   3   3  -2     3710.48     3548.71     60.17 o
   4   3  -2     3401.23     3382.84     50.68 o
   5   3  -2     1336.68     1429.54     24.03 o
   6   3  -2     1760.41     1814.21     29.76 o
   7   3  -2     2853.40     2994.24     45.65 o
   8   3  -2      858.82      936.89     23.56 o
   9   3  -2      753.57      794.50     37.11 o
  10   3  -2      173.38      170.79      7.55 o
  11   3  -2       20.02       28.50      7.50 o
  12   3  -2      150.62      159.42      7.69 o
  13   3  -2       63.52       67.41      8.42 o
  14   3  -2       66.71       72.79      8.84 o
  15   3  -2      267.18      209.14     25.06 o
  16   3  -2      569.27      581.40     39.66 o
  17   3  -2      178.33      177.59     26.32 o
  18   3  -2        8.99        6.44     14.98 o
  19   3  -2       24.48       46.66     20.16 o
  20   3  -2        4.67      -10.03     16.66 o
  21   3  -2        3.16        5.09     17.40 o
   0   4  -2      553.77      572.74     13.24 o
   1   4  -2      888.77      836.31     13.45 o
   2   4  -2     1694.09     1628.72     23.07 o
   3   4  -2      134.62      128.86      8.40 o
   4   4  -2      119.78      124.85      5.06 o
   5   4  -2     1396.99     1236.03     22.62 o
   6   4  -2       93.98       90.26      5.61 o
   7   4  -2      667.26      664.42     15.75 o
   8   4  -2      892.92      952.29     19.40 o
   9   4  -2      512.00      520.81     12.73 o
  10   4  -2      851.53      900.05     24.95 o
  11   4  -2      130.03      149.23     10.59 o
  12   4  -2      910.04      903.76     26.11 o
  13   4  -2      240.13      241.29     13.61 o
  14   4  -2      404.48      406.23     17.58 o
  15   4  -2      414.57      383.38     24.71 o
  16   4  -2       61.81       85.02     20.30 o
  17   4  -2      135.79      130.28     23.56 o
  18   4  -2      132.46      140.37     35.39 o
  19   4  -2      102.06      111.71     25.90 o
  20   4  -2       52.29       65.84     24.87 o
  21   4  -2       37.77       56.46     24.17 o
   1   5  -2      228.33      231.18      6.03 o
   2   5  -2      852.96      932.36     15.83 o
   3   5  -2     1355.69     1366.58     25.35 o
   4   5  -2      265.70      255.40      7.58 o
   5   5  -2     2767.55     2863.98     38.86 o
   6   5  -2     3152.76     3295.25     88.06 o
   7   5  -2      311.08      338.00     10.76 o
   8   5  -2      810.07      762.78     17.33 o
   9   5  -2      574.96      596.06     14.97 o
  10   5  -2      694.60      707.10     16.55 o
  11   5  -2      596.75      563.91     37.38 o
  12   5  -2      793.69      747.04     24.51 o
  13   5  -2        9.42        4.53      6.80 o
  14   5  -2       25.75       23.64      8.24 o
  15   5  -2       23.90       29.41      8.27 o
  16   5  -2      201.88      201.36     10.65 o
  17   5  -2       27.42       19.20      6.00 o
  18   5  -2       34.11       40.71      8.80 o
  19   5  -2        8.88      -10.31     13.25 o
  20   5  -2       30.84       32.48     20.25 o
   0   6  -2      980.57     1035.05     25.92 o
   1   6  -2      304.31      295.45      7.37 o
   2   6  -2     1770.49     1911.25     25.38 o
   3   6  -2      228.75      238.63      7.01 o
   4   6  -2      395.92      433.92      9.60 o
   5   6  -2     1010.34     1034.90     18.37 o
   6   6  -2       34.57       40.39      4.43 o
   7   6  -2      413.01      440.70     13.33 o
   8   6  -2       79.65       83.73      6.61 o
   9   6  -2      252.74      272.84     13.21 o
  10   6  -2      101.14      100.97      7.21 o
  11   6  -2      585.61      586.62     15.82 o
  12   6  -2      285.25      262.84     15.06 o
  13   6  -2      158.50      143.71      9.62 o
  14   6  -2      240.14      228.62     11.52 o
  15   6  -2      183.34      156.61     12.39 o
  16   6  -2       33.19       40.07      6.82 o
  17   6  -2       62.88       66.86      7.91 o
  18   6  -2      120.13      127.24      9.69 o
  19   6  -2       52.56       54.61      9.90 o
  20   6  -2       52.94       70.93     24.68 o
   1   7  -2      315.69      333.61      8.48 o
   2   7  -2       51.18       46.65      3.99 o
   3   7  -2      513.93      480.11     10.58 o
   4   7  -2      391.34      366.09     12.77 o
   5   7  -2      238.80      244.52      7.80 o
   6   7  -2      100.20      116.19      5.89 o
   7   7  -2      366.14      378.19      9.89 o
   8   7  -2       50.08       49.15      8.00 o
   9   7  -2        0.73        1.28      3.91 o
  10   7  -2      701.61      688.83     16.12 o
  11   7  -2      282.71      278.02     22.68 o
  12   7  -2       38.84       29.99      6.56 o
  13   7  -2      102.28       90.29      8.75 o
  14   7  -2        9.13       14.20      6.15 o
  15   7  -2        9.32        9.63      7.69 o
  16   7  -2        6.15       -1.20      5.80 o
  17   7  -2       27.39       47.84     11.35 o
  18   7  -2        8.00        8.75      6.43 o
  19   7  -2       32.12       26.66      7.60 o
   0   8  -2       86.02       98.42      6.57 o
   1   8  -2      292.01      304.69      8.68 o
   2   8  -2      159.47      165.90      6.84 o
   3   8  -2      380.80      382.47     10.02 o
   4   8  -2      308.60      325.87     13.74 o
   5   8  -2       42.17       44.14      4.77 o
   6   8  -2      288.68      277.77      8.86 o
   7   8  -2       47.32       50.80      5.09 o
   8   8  -2      248.69      236.95      9.34 o
   9   8  -2      151.52      149.17      8.38 o
  10   8  -2      281.61      285.86     10.85 o
  11   8  -2      139.50      146.29      8.36 o
  12   8  -2       56.72       59.71     12.36 o
  13   8  -2      310.38      279.37     13.60 o
  14   8  -2      101.63      101.18     10.18 o
  15   8  -2       69.89       74.08     12.50 o
  16   8  -2       43.16       46.54     13.01 o
  17   8  -2        7.94        6.07      6.75 o
  18   8  -2       33.02       42.02      8.42 o
   1   9  -2      335.06      328.52     12.97 o
   2   9  -2      234.33      210.75      7.99 o
   3   9  -2       25.28       25.24      4.37 o
   4   9  -2     1047.76     1015.78     18.42 o
   5   9  -2       59.41       62.58      5.67 o
   6   9  -2      336.30      292.01     10.21 o
   7   9  -2       15.08        6.43      4.17 o
   8   9  -2      160.79      154.73      7.91 o
   9   9  -2      148.74      162.82      9.17 o
  10   9  -2      497.73      476.23     14.43 o
  11   9  -2      137.08      128.18      8.64 o
  12   9  -2       84.47       64.43      8.55 o
  13   9  -2       44.77       36.85      7.99 o
  14   9  -2       18.22       21.02      7.37 o
  15   9  -2       10.92        7.40      7.01 o
  16   9  -2       24.82        7.35      6.90 o
  17   9  -2       14.37       12.48     12.71 o
   0  10  -2      547.82      539.10     15.95 o
   1  10  -2      581.61      567.91     13.44 o
   2  10  -2      122.11      114.61      7.12 o
   3  10  -2      123.86      115.04      7.12 o
   4  10  -2      126.61      131.49      7.41 o
   5  10  -2       23.17        8.31      5.78 o
   6  10  -2        3.18       -4.19      4.19 o
   7  10  -2      279.85      287.68     10.52 o
   8  10  -2      547.78      531.57     13.92 o
   9  10  -2      126.55      127.55      7.94 o
  10  10  -2      309.16      315.75     12.67 o
  11  10  -2      125.31      135.56     11.07 o
  12  10  -2      159.76      163.67     12.01 o
  13  10  -2       39.94       52.27      9.09 o
  14  10  -2       39.55       36.64     15.84 o
  15  10  -2        6.55        3.92      6.99 o
  16  10  -2       53.65       65.61     24.07 o
   1  11  -2        1.65        4.37      3.71 o
   2  11  -2      564.19      573.25     14.33 o
   3  11  -2       66.30       65.19      6.44 o
   4  11  -2      194.40      212.45      9.44 o
   5  11  -2      353.79      351.73     11.76 o
   6  11  -2      182.21      175.69      9.11 o
   7  11  -2      122.62      104.43      7.67 o
   8  11  -2       49.28       43.53      6.63 o
   9  11  -2       42.69       33.89      6.93 o
  10  11  -2       54.36       50.31      7.43 o
  11  11  -2       19.56       25.05      7.67 o
  12  11  -2       17.65       12.56      7.40 o
  13  11  -2       48.38       61.50      9.82 o
  14  11  -2       25.76       12.60      7.95 o
  15  11  -2       44.65       55.47      9.81 o
   0  12  -2      191.20      187.11     16.49 o
   1  12  -2      324.85      306.76     14.06 o
   2  12  -2      174.46      177.27     12.07 o
   3  12  -2      380.02      378.09     16.76 o
   4  12  -2       45.90       39.93      6.25 o
   5  12  -2       62.96       62.70      8.64 o
   6  12  -2      108.74      109.71      8.11 o
   7  12  -2      134.47      128.43      8.82 o
   8  12  -2        0.85        0.97      5.33 o
   9  12  -2       83.90       82.85      8.77 o
  10  12  -2        1.08        5.62      6.00 o
  11  12  -2       50.04       58.04      9.98 o
  12  12  -2       11.94       18.31      8.20 o
  13  12  -2       19.96       32.41      8.90 o
  14  12  -2       18.29       12.02      8.98 o
   1  13  -2       52.42       61.75      9.07 o
   2  13  -2       76.47       76.12      9.46 o
   3  13  -2       49.36       41.26      9.04 o
   4  13  -2       67.12       62.76      8.90 o
   5  13  -2      119.51      145.77     16.49 o
   6  13  -2      241.80      235.37     13.33 o
   7  13  -2       43.21       34.53      6.71 o
   8  13  -2       19.03       19.84      6.67 o
   9  13  -2       15.30       20.53      7.07 o
  10  13  -2       43.22       50.40     15.18 o
  11  13  -2        9.94        4.53     12.35 o
  12  13  -2       54.69       63.28     10.96 o
   0  14  -2       46.83       70.53     14.41 o
   1  14  -2      211.58      223.68     17.08 o
   2  14  -2        1.91        2.51      7.97 o
   3  14  -2        3.64        3.27      7.42 o
   4  14  -2       15.18       27.32      8.36 o
   5  14  -2        2.33       -6.50      6.50 o
   6  14  -2        1.90        1.23      6.96 o
   7  14  -2        3.19       -4.36      8.23 o
   8  14  -2        1.92       -4.47     11.99 o
   9  14  -2       16.63       -3.07      9.79 o
  10  14  -2       25.22        2.10     10.51 o
   1  15  -2       29.93       39.74      9.42 o
   2  15  -2       59.51       87.73     14.99 o
   3  15  -2       58.40       70.32     10.69 o
   4  15  -2       63.78       65.36     11.36 o
   5  15  -2       32.27       27.33      8.94 o
   6  15  -2        1.03        1.97      8.50 o
   2   0  -1     4987.26     4369.35    207.93 o
   4   0  -1    31930.55    29994.67    601.86 o
   6   0  -1     2349.03     2446.70     44.33 o
   8   0  -1      227.04      221.91      7.66 o
  10   0  -1     1039.14     1068.92     33.90 o
  12   0  -1     1225.27     1209.19     27.29 o
  14   0  -1     1455.09     1528.29     33.44 o
  16   0  -1       21.70       13.81     15.07 o
  18   0  -1       46.03       57.63     18.57 o
  20   0  -1       73.84       85.72     23.38 o
   1   1  -1    31557.39    25494.62   1034.69 o
   2   1  -1      710.75      691.84      8.70 o
   3   1  -1      263.47      256.36      4.85 o
   4   1  -1     1915.13     1925.90     22.12 o
   5   1  -1       50.03       54.21      2.34 o
   6   1  -1      396.97      389.29      8.28 o
   7   1  -1     1148.48     1178.56     15.07 o
   8   1  -1     2411.23     2575.02     29.93 o
   9   1  -1     1287.35     1301.06     18.70 o
  10   1  -1      705.26      718.45     10.80 o
  11   1  -1      475.38      505.53      8.64 o
  12   1  -1      172.19      192.00      6.14 o
  13   1  -1     2960.77     2898.80     39.36 o
  14   1  -1      437.55      436.22     18.38 o
  15   1  -1      217.99      229.33     17.79 o
  16   1  -1      257.07      288.65     20.32 o
  17   1  -1       90.71       89.09     15.54 o
  18   1  -1        3.72        2.69     10.33 o
  19   1  -1        1.48       -5.71      9.58 o
  20   1  -1       40.85       28.33     19.92 o
  21   1  -1       37.72       65.94     16.94 o
   1   2  -1     5091.24     4994.48     58.95 o
   2   2  -1       29.34       23.71      2.00 o
   3   2  -1    22692.82    22727.34    261.26 o
   4   2  -1     5771.73     5715.25     68.13 o
   5   2  -1     9031.49     8930.06    104.80 o
   6   2  -1     1574.24     1599.56     19.82 o
   7   2  -1     1565.99     1618.03     18.10 o
   8   2  -1      176.70      203.10      5.26 o
   9   2  -1      124.41      132.73      4.79 o
  10   2  -1      457.09      491.37      8.95 o
  11   2  -1       43.00       42.10      3.27 o
  12   2  -1        1.86        1.41      2.55 o
  13   2  -1      117.52      121.52      4.99 o
  14   2  -1      252.91      239.92     11.26 o
  15   2  -1      265.90      244.24     18.32 o
  16   2  -1       29.47       33.52     11.66 o
  17   2  -1        0.29       -3.28     16.03 o
  18   2  -1      106.70      110.59     16.52 o
  19   2  -1       26.55       12.21     11.58 o
  20   2  -1       19.28        4.12     11.69 o
  21   2  -1        6.38       25.98     13.92 o
   0   3  -1    12465.20    12305.44    251.69 o
   1   3  -1     2460.65     2442.92     31.10 o
   2   3  -1      724.97      743.30     15.03 o
   3   3  -1     3767.99     3803.20     46.86 o
   4   3  -1     8246.91     8325.83     98.25 o
   5   3  -1      761.26      730.66     14.31 o
   6   3  -1      137.93      132.17      9.85 o
   7   3  -1      763.83      791.55     15.60 o
   8   3  -1     1896.14     2122.46     41.40 o
   9   3  -1      417.92      469.62      9.09 o
  10   3  -1     1033.21     1050.92     18.07 o
  11   3  -1      509.71      535.70     17.47 o
  12   3  -1      539.90      510.73     11.71 o
  13   3  -1      760.47      759.44     15.37 o
  14   3  -1      197.90      174.33     10.39 o
  15   3  -1      626.79      637.73     23.12 o
  16   3  -1      634.74      642.43     19.57 o
  17   3  -1      217.17      216.31     10.28 o
  18   3  -1      102.19       98.92     21.98 o
  19   3  -1      104.05      102.93     23.56 o
  20   3  -1        9.59        8.77     16.70 o
  21   3  -1       67.03       96.08     25.99 o
   1   4  -1     1712.66     1761.70     21.81 o
   2   4  -1      449.82      436.35      8.07 o
   3   4  -1      859.18      859.44     14.32 o
   4   4  -1     1874.15     1864.96     31.26 o
   5   4  -1     2629.09     2768.08     36.21 o
   6   4  -1     1583.47     1728.39     24.83 o
   7   4  -1     3831.65     3952.09     59.73 o
   8   4  -1      753.27      801.52     16.57 o
   9   4  -1       52.81       57.92      4.84 o
  10   4  -1       76.65       83.35      7.91 o
  11   4  -1      242.68      240.38     12.44 o
  12   4  -1      194.52      183.19     25.43 o
  13   4  -1      181.06      157.90     11.16 o
  14   4  -1       78.16       64.93     15.05 o
  15   4  -1       92.31      101.89      7.29 o
  16   4  -1       38.97       35.19      5.61 o
  17   4  -1      105.94       92.82      7.46 o
  18   4  -1       63.18       69.67     12.95 o
  19   4  -1       18.22       37.94     18.24 o
  20   4  -1        1.14      -13.91     13.91 o
  21   4  -1        5.82      -14.23     16.52 o
   0   5  -1      241.77      217.58      9.95 o
   1   5  -1     1100.12     1060.94     17.62 o
   2   5  -1      385.80      372.90      8.00 o
   3   5  -1     1599.79     1626.52     21.61 o
   4   5  -1     1327.66     1357.38     18.95 o
   5   5  -1      269.50      261.82      7.01 o
   6   5  -1      525.40      527.96     13.62 o
   7   5  -1     1529.50     1604.25     24.15 o
   8   5  -1      659.98      639.81     21.55 o
   9   5  -1      188.43      214.23      8.86 o
  10   5  -1       12.69        4.72      5.68 o
  11   5  -1      158.97      125.92     12.76 o
  12   5  -1      369.39      371.45     13.74 o
  13   5  -1      227.89      249.25     10.71 o
  14   5  -1       54.30       48.85      6.36 o
  15   5  -1       61.64       62.25     10.59 o
  16   5  -1      106.49      101.84      8.00 o
  17   5  -1       51.02       47.16      6.77 o
  18   5  -1        2.59        0.39      5.81 o
  19   5  -1       57.03       54.17     19.97 o
  20   5  -1       34.56       28.32     19.46 o
   1   6  -1      293.69      277.75      8.65 o
   2   6  -1      688.05      714.88     12.66 o
   3   6  -1     4236.18     4352.46     50.36 o
   4   6  -1      502.86      526.09     10.63 o
   5   6  -1      248.92      232.02      7.05 o
   6   6  -1      179.28      174.61      6.38 o
   7   6  -1      347.44      362.87      8.90 o
   8   6  -1       99.21      103.81      5.22 o
   9   6  -1      234.29      225.06      9.83 o
  10   6  -1      168.90      160.39      7.38 o
  11   6  -1      178.99      191.60      7.99 o
  12   6  -1      119.33      124.03      8.63 o
  13   6  -1       80.08       57.31      7.20 o
  14   6  -1       11.22        9.46      5.68 o
  15   6  -1       48.94       55.69      7.27 o
  16   6  -1        8.42       -2.93      7.17 o
  17   6  -1       50.86       50.45      7.49 o
  18   6  -1       33.66       39.02      7.34 o
  19   6  -1       21.40       22.27     14.61 o
  20   6  -1       52.99       80.16     23.80 o
   0   7  -1     5452.69     5552.93    102.32 o
   1   7  -1        8.07        7.28      4.06 o
   2   7  -1      407.97      433.92      9.99 o
   3   7  -1      234.48      236.32      7.51 o
   4   7  -1        8.96        5.34      3.01 o
   5   7  -1      115.25      112.24      5.72 o
   6   7  -1       41.85       42.70      4.43 o
   7   7  -1       86.18       86.57      5.43 o
   8   7  -1      165.03      153.82      9.23 o
   9   7  -1      337.08      342.78      9.48 o
  10   7  -1      108.48      110.40      7.09 o
  11   7  -1       84.73       87.48      7.38 o
  12   7  -1      988.65      957.26     23.40 o
  13   7  -1      182.92      157.52     10.23 o
  14   7  -1      213.52      206.79     17.87 o
  15   7  -1       42.27       44.83      7.20 o
  16   7  -1       54.74       54.79      9.88 o
  17   7  -1       30.10       34.16      7.11 o
  18   7  -1       20.40       18.16      6.97 o
  19   7  -1       34.47       45.14      9.64 o
   1   8  -1       27.51       27.39      5.04 o
   2   8  -1      211.23      231.75      8.01 o
   3   8  -1      201.08      204.38      7.58 o
   4   8  -1       93.63       98.80      5.86 o
   5   8  -1       65.38       49.76      4.92 o
   6   8  -1       95.06       99.22      6.06 o
   7   8  -1      224.78      215.93     11.84 o
   8   8  -1        0.20       -3.15      3.47 o
   9   8  -1       35.82       40.12      5.09 o
  10   8  -1      175.43      184.08      9.08 o
  11   8  -1      123.07      117.14     15.75 o
  12   8  -1      215.24      216.36     11.79 o
  13   8  -1       67.10       65.54      8.33 o
  14   8  -1       55.80       65.07      9.40 o
  15   8  -1       76.62      103.05      9.71 o
  16   8  -1        3.44       -5.51      5.91 o
  17   8  -1        3.43       -0.42      6.52 o
  18   8  -1       11.36        8.35      7.16 o
   0   9  -1     1119.65     1087.59     31.64 o
   1   9  -1       53.16       52.66      5.29 o
   2   9  -1      515.24      551.61     12.84 o
   3   9  -1      124.51      119.86      7.51 o
   4   9  -1      243.76      221.85      9.23 o
   5   9  -1       33.79       34.18      4.84 o
   6   9  -1      251.55      250.97      9.16 o
   7   9  -1      146.27      150.03      7.65 o
   8   9  -1     1056.04     1052.38     19.35 o
   9   9  -1       46.76       36.68      5.28 o
  10   9  -1        2.95        3.59      6.34 o
  11   9  -1      350.44      352.24     12.65 o
  12   9  -1      201.59      196.60     12.23 o
  13   9  -1      244.28      245.44     13.51 o
  14   9  -1       23.24       24.86      7.79 o
  15   9  -1       85.50       98.44     10.19 o
  16   9  -1        3.31        9.50      7.24 o
  17   9  -1       55.53       69.33     11.75 o
  18   9  -1       27.08       26.49      8.43 o
   1  10  -1       17.07       12.04      4.44 o
   2  10  -1       22.77       18.05      4.66 o
   3  10  -1      171.30      172.78      8.18 o
   4  10  -1      644.60      645.65     19.57 o
   5  10  -1      437.16      446.19     12.49 o
   6  10  -1      340.85      332.30     11.00 o
   7  10  -1      953.72      978.38     19.39 o
   8  10  -1      214.96      232.40      9.73 o
   9  10  -1       33.08       28.77      5.75 o
  10  10  -1       37.62       23.21      6.45 o
  11  10  -1      126.35      126.82     20.95 o
  12  10  -1       22.53       18.55      7.09 o
  13  10  -1      250.18      248.89     14.27 o
  14  10  -1       73.35       82.84     10.21 o
  15  10  -1       32.98       31.04      8.52 o
  16  10  -1        7.81        6.81      7.17 o
  17  10  -1       88.73      108.31     11.74 o
   0  11  -1      446.88      463.30     22.27 o
   1  11  -1       95.25       88.28      6.92 o
   2  11  -1       72.45       77.63      6.75 o
   3  11  -1       14.41        9.99      5.46 o
   4  11  -1      474.80      485.73     13.49 o
   5  11  -1       77.62       78.16      7.02 o
   6  11  -1      168.67      187.41      9.36 o
   7  11  -1      355.29      352.34     12.06 o
   8  11  -1      149.19      147.47      8.66 o
   9  11  -1       44.80       40.10      6.91 o
  10  11  -1      150.50      164.16     10.61 o
  11  11  -1       81.63       99.14     10.60 o
  12  11  -1        8.69       -3.95      6.51 o
  13  11  -1       38.32       52.51     11.23 o
  14  11  -1       31.00       29.20      8.73 o
  15  11  -1       48.21       45.46     11.18 o
   1  12  -1      123.49      125.14      8.26 o
   2  12  -1      585.22      600.24     15.43 o
   3  12  -1      283.46      297.33     12.94 o
   4  12  -1      170.91      176.59      9.51 o
   5  12  -1      124.63      124.86      8.61 o
   6  12  -1      204.80      206.01     10.24 o
   7  12  -1       36.62       32.17      6.42 o
   8  12  -1      130.37      141.21      9.17 o
   9  12  -1       73.89       77.33     17.05 o
  10  12  -1       35.68       29.55      7.23 o
  11  12  -1       33.73       27.25      8.43 o
  12  12  -1        6.57       15.65      9.32 o
  13  12  -1        1.93       -6.64      6.64 o
  14  12  -1       13.05       12.68      8.18 o
   0  13  -1       14.84       16.10      9.94 o
   1  13  -1      214.09      220.06     13.00 o
   2  13  -1        7.87        3.44      6.75 o
   3  13  -1       51.35       47.64      6.89 o
   4  13  -1      117.93      106.42      8.93 o
   5  13  -1        0.98        4.94      5.11 o
   6  13  -1       12.66       18.76      6.41 o
   7  13  -1        6.28       15.47     10.32 o
   8  13  -1       34.99       38.69      7.58 o
   9  13  -1       28.78       51.74      8.20 o
  10  13  -1        4.96        5.26      7.88 o
  11  13  -1       49.72       50.19      9.97 o
  12  13  -1        2.90       -7.00      7.00 o
   1  14  -1        3.95       14.61      7.72 o
   2  14  -1      403.85      419.06     17.76 o
   3  14  -1       29.90       34.01      8.48 o
   4  14  -1       94.32       98.29     10.82 o
   5  14  -1       25.75       34.14      8.47 o
   6  14  -1       46.78       56.43      9.26 o
   7  14  -1       14.92        6.66      8.53 o
   8  14  -1       61.43       67.85     11.62 o
   9  14  -1       52.21       43.46     14.41 o
  10  14  -1       29.95       34.56     14.30 o
   0  15  -1        0.75       10.03     11.53 o
   1  15  -1       93.01       77.94     10.89 o
   2  15  -1        7.24       18.92      8.53 o
   3  15  -1       52.80       47.05      9.62 o
   4  15  -1       33.86       38.05     10.79 o
   5  15  -1        2.98       -6.47      7.62 o
   6  15  -1        1.74       -6.25      7.37 o
   7  15  -1       18.40       18.22      9.93 o
   4   0   0     1040.81     1158.27     34.67 o
   6   0   0    16305.30    15929.02    383.18 o
   8   0   0     2049.14     2068.64     63.37 o
  10   0   0     3148.48     3034.71     90.43 o
  12   0   0     2579.09     2774.44     88.70 o
  14   0   0      603.01      542.30     33.83 o
  16   0   0      142.23      116.65     20.58 o
  18   0   0       39.52       31.40     16.47 o
  20   0   0        1.47       25.29     16.89 o
   2   1   0      334.81      318.52      5.84 o
   3   1   0      467.08      473.06      6.48 o
   4   1   0      272.72      287.71      4.78 o
   5   1   0     3467.96     3375.49     39.50 o
   6   1   0      568.18      548.49      9.20 o
   7   1   0     1549.09     1567.00     21.76 o
   8   1   0     1157.93     1202.69     17.79 o
   9   1   0     3696.56     3730.95     47.87 o
  10   1   0      450.69      484.64      9.42 o
  11   1   0      324.22      321.89      8.97 o
  12   1   0      413.84      423.98      9.33 o
  13   1   0     1059.93     1056.49     17.61 o
  14   1   0       51.63       75.20      5.25 o
  15   1   0       30.37       28.16      9.87 o
  16   1   0       39.08       36.82     10.89 o
  17   1   0      681.16      635.33     29.53 o
  18   1   0       15.14       24.06     13.07 o
  19   1   0        9.93       11.29     14.19 o
  20   1   0        0.48       -8.19     11.20 o
  21   1   0       35.17       44.50     21.35 o
   0   2   0    20298.97    20274.39    328.33 o
   1   2   0     1686.08     1615.61     20.82 o
   2   2   0     3972.13     4066.06     43.78 o
   3   2   0     9690.09     9697.52    101.21 o
   4   2   0     9388.73     9334.61     89.49 o
   5   2   0     6955.45     7231.45     77.87 o
   6   2   0     1222.84     1142.56     21.21 o
   7   2   0       41.62       48.53      2.23 o
   8   2   0     6859.76     7571.38    117.26 o
   9   2   0     1104.10     1246.51     18.61 o
  10   2   0     1609.07     1678.40     23.95 o
  11   2   0        3.16        3.34      2.33 o
  12   2   0       63.94       64.75      3.44 o
  13   2   0       76.93       82.80      5.92 o
  14   2   0      270.74      296.07     11.27 o
  15   2   0      688.42      710.47     24.32 o
  16   2   0      295.49      286.94     11.88 o
  17   2   0      428.74      427.12     24.25 o
  18   2   0       12.34       14.10     10.46 o
  19   2   0        0.43       -7.27     15.40 o
  20   2   0       22.05       17.11     12.55 o
  21   2   0       29.49       20.89     13.87 o
   1   3   0     4621.22     4574.73     55.45 o
   2   3   0     2447.21     2305.84     26.73 o
   3   3   0     6772.64     6705.20     71.55 o
   4   3   0      560.93      614.18      9.50 o
   5   3   0      881.40      887.42     17.78 o
   6   3   0     3771.10     4046.61     68.56 o
   7   3   0       19.89       29.04      2.71 o
   8   3   0      198.62      221.51      6.75 o
   9   3   0      388.90      359.08      7.65 o
  10   3   0        0.87        0.58      2.69 o
  11   3   0      433.39      450.82     17.26 o
  12   3   0        1.10       -0.38      3.42 o
  13   3   0       45.31       44.23      3.87 o
  14   3   0      167.63      185.87      7.45 o
  15   3   0      986.92      972.96     19.99 o
  16   3   0      738.97      735.52     15.45 o
  17   3   0        8.84        5.73      5.75 o
  18   3   0       18.15       22.25     11.45 o
  19   3   0        0.73       10.00     24.71 o
  20   3   0       13.12       18.09     12.98 o
  21   3   0       38.05       20.34     18.85 o
   0   4   0      144.15      129.37      7.14 o
   1   4   0       23.07       32.43      3.23 o
   2   4   0     3175.61     3156.20     48.63 o
   3   4   0     1315.80     1390.59     18.38 o
   4   4   0     2217.04     2200.40     26.76 o
   5   4   0      556.24      593.97     10.10 o
   6   4   0     4207.92     4262.25     59.20 o
   7   4   0     2613.08     2760.31     32.66 o
   8   4   0      369.56      399.17      9.60 o
   9   4   0      275.54      295.95      8.39 o
  10   4   0        3.63        3.69      2.98 o
  11   4   0       96.06      107.82      7.02 o
  12   4   0      221.59      218.78      6.97 o
  13   4   0       46.48       42.56      6.44 o
  14   4   0       46.84       59.48      7.24 o
  15   4   0       81.68       82.31      6.17 o
  16   4   0       75.79       73.93      6.38 o
  17   4   0       90.63       87.37      6.97 o
  18   4   0       35.26       25.43      8.35 o
  19   4   0        0.11       -0.23      9.29 o
  20   4   0       52.52       23.33     19.32 o
  21   4   0        2.60       -7.61     17.78 o
   1   5   0      191.63      177.83      6.37 o
   2   5   0     1466.62     1421.76     21.88 o
   3   5   0     1201.36     1315.03     18.45 o
   4   5   0      204.59      194.07      6.01 o
   5   5   0     1347.40     1364.53     19.12 o
   6   5   0      192.82      226.03      6.55 o
   7   5   0      216.87      217.48      6.47 o
   8   5   0      184.12      208.13      7.77 o
   9   5   0       89.16       84.16      5.22 o
  10   5   0       22.65       23.63      3.78 o
  11   5   0      969.39      912.28     16.58 o
  12   5   0        1.18        1.85      4.52 o
  13   5   0        4.00        2.86      8.91 o
  14   5   0      263.82      274.10     12.75 o
  15   5   0       84.21       87.73      7.32 o
  16   5   0       83.80       67.50     13.29 o
  17   5   0       30.04       28.34      6.16 o
  18   5   0       78.43       88.92      7.85 o
  19   5   0       32.49       22.95      9.12 o
  20   5   0        5.78        3.78      9.50 o
   0   6   0      172.81      180.94      9.96 o
   1   6   0       68.76       68.14      4.96 o
   2   6   0     1681.84     1834.18     27.81 o
   3   6   0        3.00       -2.70      2.70 o
   4   6   0     1362.23     1315.71     19.41 o
   5   6   0        0.02       -3.27      3.27 o
   6   6   0      144.53      147.54      5.93 o
   7   6   0        9.13        8.33      3.09 o
   8   6   0        8.20        6.93      2.95 o
   9   6   0       42.01       43.82      4.09 o
  10   6   0      159.04      164.28      7.46 o
  11   6   0       28.31       30.01      4.66 o
  12   6   0      290.42      305.70     13.15 o
  13   6   0     1596.43     1477.74     35.77 o
  14   6   0      367.63      322.04     13.07 o
  15   6   0       20.01       11.53      5.60 o
  16   6   0       65.72       66.76     15.07 o
  17   6   0        3.23        6.73      5.88 o
  18   6   0        2.69        3.70     13.27 o
  19   6   0       57.83       76.55     25.92 o
  20   6   0       11.31        0.19     19.50 o
   1   7   0      313.88      370.56     10.80 o
   2   7   0      473.39      457.90     11.86 o
   3   7   0      368.94      358.66      9.27 o
   4   7   0      723.38      759.66     14.08 o
   5   7   0        4.66        2.80      3.14 o
   6   7   0      215.25      219.65      9.37 o
   7   7   0      265.97      297.98      9.21 o
   8   7   0      275.15      296.66      9.16 o
   9   7   0        3.04        2.70      3.79 o
  10   7   0      469.56      503.03     11.36 o
  11   7   0      788.28      723.67     16.44 o
  12   7   0      272.64      276.61     12.55 o
  13   7   0       57.81       54.55      7.49 o
  14   7   0       41.23       27.96     10.78 o
  15   7   0        2.58        9.21      5.76 o
  16   7   0        9.70        4.59      6.09 o
  17   7   0        0.41        4.98      5.80 o
  18   7   0        0.02       -5.86      5.86 o
  19   7   0        9.31       11.03      6.89 o
   0   8   0      732.56      772.34     34.90 o
   1   8   0     3736.39     3827.44     53.34 o
   2   8   0      289.60      301.12     10.47 o
   3   8   0        9.41        7.45      3.54 o
   4   8   0       88.23       81.96      6.12 o
   5   8   0       20.55       20.20      4.07 o
   6   8   0       39.66       37.53      4.81 o
   7   8   0        0.00       -0.57      3.46 o
   8   8   0      421.68      441.36     20.83 o
   9   8   0      342.85      342.38     10.21 o
  10   8   0        0.01       -3.83      3.83 o
  11   8   0      315.34      293.41     11.18 o
  12   8   0      136.07      124.92      9.90 o
  13   8   0      437.27      382.22     20.26 o
  14   8   0      153.52      133.79     10.27 o
  15   8   0       40.37       44.64     10.77 o
  16   8   0       11.16        9.21      6.59 o
  17   8   0       53.78       60.11      8.57 o
  18   8   0       23.47       44.18      8.23 o
   1   9   0      583.23      586.51     15.58 o
   2   9   0      289.27      285.81     11.05 o
   3   9   0       71.84       67.83      5.83 o
   4   9   0       13.86        7.08      4.10 o
   5   9   0      659.32      635.92     14.39 o
   6   9   0        3.92        9.73      4.31 o
   7   9   0       90.05       92.98      6.62 o
   8   9   0       63.47       53.79      5.85 o
   9   9   0      193.57      203.72      8.75 o
  10   9   0       32.55       39.56      6.28 o
  11   9   0      117.15       99.61     11.90 o
  12   9   0       49.07       49.34      8.25 o
  13   9   0      161.94      144.90     11.17 o
  14   9   0       44.60       34.01      7.70 o
  15   9   0        8.09       -3.70      6.07 o
  16   9   0       31.23       33.30      8.10 o
  17   9   0        1.41        1.41      7.14 o
  18   9   0        0.97       -0.95      7.30 o
   0  10   0      325.51      336.05     18.16 o
   1  10   0       31.38       24.72      6.03 o
   2  10   0      208.84      202.97     15.63 o
   3  10   0     1511.86     1456.73     33.59 o
   4  10   0      105.71       94.04      7.14 o
   5  10   0      767.04      711.35     16.04 o
   6  10   0       42.50       44.11      5.92 o
   7  10   0      539.61      539.50     14.09 o
   8  10   0        0.12       -1.31      4.51 o
   9  10   0     1097.89     1110.34     21.03 o
  10  10   0      286.70      307.76     12.64 o
  11  10   0       39.72       41.97      8.26 o
  12  10   0      137.75      120.23     11.47 o
  13  10   0        9.37       -5.90      6.44 o
  14  10   0       71.65       86.96     10.30 o
  15  10   0       20.04       17.30      8.02 o
  16  10   0       88.81      108.13     11.18 o
  17  10   0       10.51       25.09      8.89 o
   1  11   0      104.27      108.93      9.23 o
   2  11   0      191.87      201.31      9.38 o
   3  11   0        8.78        3.95      4.68 o
   4  11   0       52.35       55.73      6.43 o
   5  11   0        0.18        1.74      5.33 o
   6  11   0      590.70      580.42     15.26 o
   7  11   0       31.86       23.73      6.63 o
   8  11   0       51.59       43.24      7.78 o
   9  11   0      134.58      119.04     13.19 o
  10  11   0       60.51       65.35     12.65 o
  11  11   0       55.92       66.77      9.83 o
  12  11   0       40.02       51.02      9.03 o
  13  11   0       60.75      101.86     19.11 o
  14  11   0        2.24        9.45      7.53 o
  15  11   0       94.96       89.62     11.40 o
   0  12   0      186.49      189.84     16.56 o
   1  12   0       89.15       93.70      7.76 o
   2  12   0       29.64       33.76      6.79 o
   3  12   0      138.87      133.88     10.47 o
   4  12   0      276.31      287.27     11.54 o
   5  12   0      576.16      563.75     15.83 o
   6  12   0      180.22      180.76      9.81 o
   7  12   0      106.14      122.12     12.45 o
   8  12   0       64.27       74.46     13.00 o
   9  12   0        4.28        6.41      6.18 o
  10  12   0        4.50       -1.84      7.37 o
  11  12   0       16.82        4.88     14.14 o
  12  12   0       74.78       99.38     11.51 o
  13  12   0        0.49       -5.81      6.98 o
  14  12   0        0.33       -6.80      7.29 o
   1  13   0      113.36      124.96      9.16 o
   2  13   0       85.61       81.52      8.10 o
   3  13   0      217.67      234.89     11.18 o
   4  13   0      283.18      283.55     12.02 o
   5  13   0        0.05        5.07      5.48 o
   6  13   0        1.58       -5.23      5.23 o
   7  13   0        1.24       -1.12      5.37 o
   8  13   0       21.73        6.20      6.55 o
   9  13   0       39.26       49.37      8.35 o
  10  13   0        0.52       -6.62      6.62 o
  11  13   0        1.81       -6.12      7.47 o
  12  13   0        0.69        6.82      8.61 o
   0  14   0      534.98      557.66     28.32 o
   1  14   0        0.15        2.18      7.20 o
   2  14   0      155.97      160.03     12.98 o
   3  14   0       15.19       22.03     10.21 o
   4  14   0       21.64       21.73      7.96 o
   5  14   0       17.26       16.17      7.76 o
   6  14   0       13.55       24.30      6.69 o
   7  14   0       21.26        8.41      6.30 o
   8  14   0        5.37        2.52      6.92 o
   9  14   0       25.72       22.23      8.04 o
  10  14   0        0.93       -7.61      7.61 o
   1  15   0       47.45       59.23     10.26 o
   2  15   0       13.33       18.30      8.49 o
   3  15   0       12.64       -0.21      7.85 o
   4  15   0       29.54       52.29      9.65 o
   5  15   0       20.13       42.08      9.54 o
   6  15   0       15.31       21.15      8.59 o
   7  15   0       15.98       -2.93      8.83 o
   2   0   1     4990.14     4652.56     77.49 o
   4   0   1    31935.61    29709.38    513.11 o
   6   0   1     2347.42     2369.46     68.03 o
   8   0   1      227.67      232.05     16.28 o
  10   0   1     1039.01      966.45     40.74 o
  12   0   1     1224.66     1359.39     51.84 o
  14   0   1     1455.24     1546.08     61.41 o
  16   0   1       21.72       39.15     15.77 o
  18   0   1       46.14       33.22     17.50 o
  20   0   1       74.05       71.07     21.74 o
   1   1   1    31548.26    26058.97    841.74 o
   2   1   1      710.69      683.76      7.93 o
   3   1   1      262.89      259.31      4.13 o
   4   1   1     1918.48     1923.80     21.99 o
   5   1   1       50.88       47.21      2.38 o
   6   1   1      396.96      386.64      7.23 o
   7   1   1     1148.52     1158.77     16.94 o
   8   1   1     2411.74     2547.93     33.77 o
   9   1   1     1287.32     1307.64     19.20 o
  10   1   1      704.76      702.28     12.11 o
  11   1   1      476.06      489.88      9.60 o
  12   1   1      172.01      165.86      7.69 o
  13   1   1     2960.77     2767.30     38.87 o
  14   1   1      437.18      423.37     13.28 o
  15   1   1      217.84      208.35      8.66 o
  16   1   1      257.15      270.27     19.27 o
  17   1   1       90.93       88.22     14.78 o
  18   1   1        3.73        1.34      9.51 o
  19   1   1        1.48        6.62     16.82 o
  20   1   1       40.81       25.86     15.91 o
  21   1   1       37.64       37.15     20.06 o
   1   2   1     5091.68     4860.05     59.04 o
   2   2   1       29.13       28.47      1.77 o
   3   2   1    22697.14    22626.80    197.62 o
   4   2   1     5771.68     5700.92     51.48 o
   5   2   1     9027.99     8901.49     79.28 o
   6   2   1     1574.32     1579.89     21.52 o
   7   2   1     1564.75     1610.11     18.02 o
   8   2   1      176.76      192.15      4.86 o
   9   2   1      124.48      137.31      3.74 o
  10   2   1      457.10      493.43      7.47 o
  11   2   1       42.88       44.03      3.51 o
  12   2   1        1.84        2.66      1.80 o
  13   2   1      117.35      117.54      7.68 o
  14   2   1      252.89      239.42     10.03 o
  15   2   1      266.23      258.26     28.37 o
  16   2   1       29.36       38.96      7.79 o
  17   2   1        0.30        0.67      4.82 o
  18   2   1      106.76      118.02     16.65 o
  19   2   1       26.71        7.26     11.15 o
  20   2   1       19.34        3.95     10.61 o
  21   2   1        6.38      -10.41     22.72 o
   0   3   1    12468.61    12126.66    200.43 o
   1   3   1     2461.24     2391.99     31.09 o
   2   3   1      725.01      726.35     11.92 o
   3   3   1     3771.37     3756.52     41.97 o
   4   3   1     8251.32     8244.34     87.81 o
   5   3   1      760.40      715.49      9.84 o
   6   3   1      137.96      126.92      3.56 o
   7   3   1      764.11      809.67     16.37 o
   8   3   1     1895.49     2111.91     30.27 o
   9   3   1      417.86      489.25     10.42 o
  10   3   1     1033.48     1067.64     15.42 o
  11   3   1      510.32      551.06     11.19 o
  12   3   1      539.40      512.35      8.71 o
  13   3   1      761.61      764.49     15.52 o
  14   3   1      198.12      193.25      7.37 o
  15   3   1      627.31      603.30     13.28 o
  16   3   1      634.56      677.57     14.23 o
  17   3   1      216.99      202.80     11.83 o
  18   3   1      102.16      107.24      9.25 o
  19   3   1      104.08      108.34     16.97 o
  20   3   1        9.70        8.06     12.33 o
  21   3   1       67.08       84.01     17.50 o
   1   4   1     1713.30     1729.91     24.60 o
   2   4   1      449.26      425.26      9.13 o
   3   4   1      860.36      875.82     14.46 o
   4   4   1     1873.22     1885.40     23.61 o
   5   4   1     2630.84     2694.24     32.30 o
   6   4   1     1582.64     1756.20     22.36 o
   7   4   1     3832.86     4055.29     45.67 o
   8   4   1      754.00      765.39     12.76 o
   9   4   1       52.48       65.56      3.75 o
  10   4   1       76.23       74.20      4.78 o
  11   4   1      242.73      237.19      7.40 o
  12   4   1      194.51      186.35      6.48 o
  13   4   1      180.79      182.44      7.75 o
  14   4   1       77.99       69.60      6.03 o
  15   4   1       92.39      101.83      7.54 o
  16   4   1       38.98       38.36      6.74 o
  17   4   1      105.87      105.82      6.76 o
  18   4   1       63.09       83.15     11.05 o
  19   4   1       18.11       22.72      7.66 o
  20   4   1        1.14        3.78     17.54 o
  21   4   1        5.77       11.76     18.15 o
   0   5   1      242.81      229.19     28.35 o
   1   5   1     1100.28     1051.19     17.65 o
   2   5   1      386.60      370.96      9.23 o
   3   5   1     1599.33     1622.03     24.31 o
   4   5   1     1327.99     1361.09     19.16 o
   5   5   1      269.59      263.15      8.04 o
   6   5   1      525.31      510.85     10.11 o
   7   5   1     1530.05     1567.48     21.60 o
   8   5   1      660.39      674.71     11.79 o
   9   5   1      189.13      217.41      6.44 o
  10   5   1       12.67        8.89      3.46 o
  11   5   1      158.99      160.58      6.69 o
  12   5   1      370.20      382.79     12.54 o
  13   5   1      228.12      217.97      9.95 o
  14   5   1       54.49       55.00      6.46 o
  15   5   1       61.72       50.07      6.32 o
  16   5   1      106.68       90.51      7.61 o
  17   5   1       50.88       57.44      6.78 o
  18   5   1        2.58       -1.46      5.02 o
  19   5   1       57.02       62.07     10.78 o
  20   5   1       34.68        8.22     19.46 o
   1   6   1      293.86      284.23      8.94 o
   2   6   1      688.35      724.65     14.65 o
   3   6   1     4235.88     4296.82     56.33 o
   4   6   1      503.40      531.32     14.50 o
   5   6   1      248.79      251.50      7.35 o
   6   6   1      179.64      166.07      6.22 o
   7   6   1      347.13      368.33      9.02 o
   8   6   1       99.52       97.40      5.21 o
   9   6   1      233.99      225.92      7.33 o
  10   6   1      169.19      164.82      6.76 o
  11   6   1      179.30      179.68      7.86 o
  12   6   1      119.26      126.41      8.73 o
  13   6   1       79.98       62.49      7.19 o
  14   6   1       11.20       10.93      5.60 o
  15   6   1       49.02       30.08      7.07 o
  16   6   1        8.36        8.78      6.96 o
  17   6   1       50.84       51.15      7.26 o
  18   6   1       33.74       28.97      7.98 o
  19   6   1       21.41       16.44      9.71 o
  20   6   1       53.04       34.29     11.22 o
   0   7   1     5451.07     5693.46    102.76 o
   1   7   1        7.99        7.65      5.63 o
   2   7   1      407.59      437.58     12.94 o
   3   7   1      234.83      232.59      8.52 o
   4   7   1        8.85       11.89      4.06 o
   5   7   1      115.84      115.03      6.43 o
   6   7   1       41.65       40.35      4.41 o
   7   7   1       86.34       81.58      5.34 o
   8   7   1      164.90      167.51      6.96 o
   9   7   1      336.43      366.81     14.42 o
  10   7   1      108.66      112.14      6.16 o
  11   7   1       84.64       85.24      6.72 o
  12   7   1      988.61      904.93     32.70 o
  13   7   1      182.87      178.42     10.52 o
  14   7   1      213.33      209.06     11.37 o
  15   7   1       42.06       46.28      7.73 o
  16   7   1       54.74       52.40      7.55 o
  17   7   1       29.84       27.58      7.27 o
  18   7   1       20.41       14.96      7.60 o
  19   7   1       34.48       28.74      7.58 o
   1   8   1       27.68       28.05      5.14 o
   2   8   1      211.69      229.39      9.42 o
   3   8   1      200.53      200.37     13.84 o
   4   8   1       93.67       95.86      5.95 o
   5   8   1       65.23       64.15      8.65 o
   6   8   1       95.49       99.04      6.20 o
   7   8   1      224.63      228.08      8.30 o
   8   8   1        0.20       -3.48      3.48 o
   9   8   1       35.60       35.10      6.16 o
  10   8   1      174.99      185.07      7.98 o
  11   8   1      122.91      121.67      8.02 o
  12   8   1      215.27      199.84     19.26 o
  13   8   1       67.14       63.18      8.07 o
  14   8   1       55.84       51.37      7.84 o
  15   8   1       76.67       88.43      9.10 o
  16   8   1        3.42        5.70      7.96 o
  17   8   1        3.45       19.45      7.34 o
  18   8   1       11.41        9.86      8.05 o
   0   9   1     1117.35     1166.27     32.59 o
   1   9   1       53.06       72.64      9.77 o
   2   9   1      514.68      530.38     18.68 o
   3   9   1      124.39      133.45      8.29 o
   4   9   1      243.28      242.52      9.19 o
   5   9   1       33.82       30.86      5.00 o
   6   9   1      251.27      236.30      9.20 o
   7   9   1      146.18      131.84      7.44 o
   8   9   1     1056.58     1039.36     19.43 o
   9   9   1       46.75       35.82      5.32 o
  10   9   1        2.94        0.45      4.94 o
  11   9   1      350.56      362.72     16.18 o
  12   9   1      201.48      172.99     11.55 o
  13   9   1      244.38      246.01     13.47 o
  14   9   1       23.32       32.96      7.42 o
  15   9   1       85.36       96.35     12.00 o
  16   9   1        3.31        3.82      6.89 o
  17   9   1       55.39       52.00      9.28 o
  18   9   1       27.06       24.02      8.33 o
   1  10   1       17.10        4.15      6.00 o
   2  10   1       22.85       19.20      5.81 o
   3  10   1      171.35      178.45      8.82 o
   4  10   1      644.20      641.42     15.29 o
   5  10   1      437.15      431.72     12.69 o
   6  10   1      339.66      336.54     13.96 o
   7  10   1      953.95      958.91     19.48 o
   8  10   1      215.13      205.96      9.42 o
   9  10   1       33.09       34.60      5.94 o
  10  10   1       37.79       33.27      6.57 o
  11  10   1      126.76      123.26     11.52 o
  12  10   1       22.56       23.26      7.43 o
  13  10   1      250.18      245.13     14.31 o
  14  10   1       73.40       72.73      9.72 o
  15  10   1       32.95       51.69     16.38 o
  16  10   1        7.82        3.68      7.05 o
  17  10   1       88.74       88.78     11.18 o
   0  11   1      446.87      464.57     45.35 o
   1  11   1       95.33       87.45      8.68 o
   2  11   1       72.47       65.05      7.95 o
   3  11   1       14.47       16.32      5.43 o
   4  11   1      475.04      476.45     13.80 o
   5  11   1       77.62       83.46      7.39 o
   6  11   1      168.77      158.36      9.07 o
   7  11   1      355.37      353.76     12.28 o
   8  11   1      149.41      143.01      8.71 o
   9  11   1       44.87       30.55      6.00 o
  10  11   1      150.45      152.28     10.40 o
  11  11   1       81.47       85.73     10.54 o
  12  11   1        8.65        4.23      8.56 o
  13  11   1       38.26       51.19      9.25 o
  14  11   1       30.95       32.66      8.57 o
  15  11   1       48.17       44.79      9.45 o
   1  12   1      123.65      127.65     11.97 o
   2  12   1      585.28      553.07     28.01 o
   3  12   1      284.21      289.93     11.92 o
   4  12   1      170.89      172.55      9.69 o
   5  12   1      124.81      135.88     11.10 o
   6  12   1      204.87      214.47     10.53 o
   7  12   1       36.73       32.26      9.93 o
   8  12   1      130.54      132.61      9.04 o
   9  12   1       74.01       74.91      8.79 o
  10  12   1       35.74       33.13      7.56 o
  11  12   1       34.02       24.66      8.36 o
  12  12   1        6.58       -6.24     10.35 o
  13  12   1        1.94       -7.13      7.13 o
  14  12   1       13.09       18.43      9.47 o
   0  13   1       14.77       26.67     11.57 o
   1  13   1      214.61      209.24     13.09 o
   2  13   1        7.85        1.47      5.55 o
   3  13   1       51.40       52.38      7.26 o
   4  13   1      118.07      107.48      8.79 o
   5  13   1        0.99        0.20      5.47 o
   6  13   1       12.64       27.46      6.49 o
   7  13   1        6.27        0.91      5.38 o
   8  13   1       35.05       41.22      7.92 o
   9  13   1       28.79       33.27      7.66 o
  10  13   1        4.95        6.10      7.70 o
  11  13   1       49.81       36.55     11.85 o
  12  13   1        2.88        3.26      8.32 o
   1  14   1        3.93        1.43      6.63 o
   2  14   1      403.95      425.26     15.17 o
   3  14   1       29.90       36.05      7.13 o
   4  14   1       94.23      101.26      9.28 o
   5  14   1       25.88       28.45      6.95 o
   6  14   1       47.07       48.11      7.69 o
   7  14   1       14.96       20.68      6.64 o
   8  14   1       61.45       74.05      9.60 o
   9  14   1       52.21       66.21      9.55 o
  10  14   1       30.07       44.03     10.39 o
   0  15   1        0.77        2.48     10.58 o
   1  15   1       93.11       77.64     11.05 o
   2  15   1        7.25       14.33      8.26 o
   3  15   1       52.92       64.27     10.46 o
   4  15   1       33.93       14.48      8.34 o
   5  15   1        2.97        4.50      7.63 o
   6  15   1        1.74        5.15      7.90 o
   7  15   1       18.42        4.96     11.99 o
   0   0   2    51269.34    46638.02   1082.45 o
   2   0   2    14611.76    13581.16    224.86 o
   4   0   2     5842.61     5595.60     77.29 o
   6   0   2     4089.01     4033.34     72.05 o
   8   0   2      641.25      625.95     14.87 o
  10   0   2     4576.44     4529.70    128.46 o
  12   0   2      349.22      324.48     23.84 o
  14   0   2     1042.26     1035.98     48.57 o
  16   0   2       48.60       54.59     17.45 o
  18   0   2      108.35      109.84     22.26 o
  20   0   2        8.02       28.74     18.24 o
   1   1   2     4711.34     4405.44     52.27 o
   2   1   2     2024.47     1937.67     21.83 o
   3   1   2    17215.45    16538.48    156.75 o
   4   1   2     9925.46     9726.25     92.36 o
   5   1   2      177.10      161.65      4.04 o
   6   1   2      836.18      855.02     13.29 o
   7   1   2      237.96      195.07      7.50 o
   8   1   2     1916.22     1900.78     26.11 o
   9   1   2     1903.39     1860.08     26.10 o
  10   1   2      171.16      172.28      6.84 o
  11   1   2      270.35      266.77      8.75 o
  12   1   2      771.33      783.95     21.30 o
  13   1   2      577.79      553.24     14.10 o
  14   1   2      542.71      552.29     14.35 o
  15   1   2      925.81      940.08     20.65 o
  16   1   2       25.19       34.46     10.42 o
  17   1   2       96.40       99.73     26.25 o
  18   1   2      188.74      153.18     17.55 o
  19   1   2       38.45       24.63     11.97 o
  20   1   2        8.58        2.12     12.48 o
  21   1   2       68.50       69.43     15.98 o
   0   2   2     3761.39     3711.52     71.04 o
   1   2   2    18515.29    17970.78    213.53 o
   2   2   2     6563.32     6441.35     68.21 o
   3   2   2      591.48      615.72      8.82 o
   4   2   2     6306.66     6147.47     60.30 o
   5   2   2      312.49      334.55      5.69 o
   6   2   2      522.59      478.02      8.02 o
   7   2   2      506.47      562.34      9.04 o
   8   2   2      604.18      683.18     12.09 o
   9   2   2      861.10      906.07     11.39 o
  10   2   2      796.32      808.57     12.00 o
  11   2   2        0.34       -1.82      3.75 o
  12   2   2      150.52      159.88      4.76 o
  13   2   2      315.45      301.65      6.49 o
  14   2   2      353.17      373.88     12.37 o
  15   2   2      115.30      125.45      7.98 o
  16   2   2      139.35      158.21      8.94 o
  17   2   2      182.65      190.67      9.89 o
  18   2   2       20.03       11.86     10.00 o
  19   2   2       33.10       40.54     12.49 o
  20   2   2       28.46       10.95     12.27 o
  21   2   2       36.73       28.20     20.44 o
   1   3   2     2592.95     2535.60     33.01 o
   2   3   2     5074.31     4937.34     60.66 o
   3   3   2     3708.76     3577.38     39.68 o
   4   3   2     3401.09     3513.98     35.89 o
   5   3   2     1335.25     1432.21     16.85 o
   6   3   2     1759.67     1837.82     20.74 o
   7   3   2     2852.40     3039.01     29.55 o
   8   3   2      859.31      920.02     12.33 o
   9   3   2      754.19      806.17     12.68 o
  10   3   2      173.13      169.08      4.59 o
  11   3   2       19.97       23.75      4.26 o
  12   3   2      150.44      153.66     10.63 o
  13   3   2       63.58       66.90      4.03 o
  14   3   2       66.66       69.27      5.14 o
  15   3   2      267.29      253.28      8.44 o
  16   3   2      569.48      551.38     14.88 o
  17   3   2      178.12      180.79     13.45 o
  18   3   2        8.96        3.57      6.11 o
  19   3   2       24.35       50.49     26.25 o
  20   3   2        4.71       -3.06     16.07 o
  21   3   2        3.13        4.92     12.11 o
   0   4   2      551.98      548.25     15.55 o
   1   4   2      887.60      800.99     14.03 o
   2   4   2     1694.14     1623.68     23.49 o
   3   4   2      134.42      131.09      5.63 o
   4   4   2      119.65      121.44      4.65 o
   5   4   2     1397.82     1276.19     17.61 o
   6   4   2       94.04       99.23      5.35 o
   7   4   2      667.78      674.07     10.36 o
   8   4   2      894.08     1014.74     16.23 o
   9   4   2      512.70      506.23     10.00 o
  10   4   2      851.99      894.99     14.43 o
  11   4   2      129.57      132.94      5.49 o
  12   4   2      910.35      876.71     25.40 o
  13   4   2      240.85      255.74      8.92 o
  14   4   2      404.81      409.13     11.43 o
  15   4   2      415.14      371.46     12.36 o
  16   4   2       61.97       78.24      7.01 o
  17   4   2      135.63      151.64      7.67 o
  18   4   2      132.31      129.75     10.42 o
  19   4   2      102.25      125.27     12.66 o
  20   4   2       52.24       47.31     25.20 o
  21   4   2       37.93       55.50     18.45 o
   1   5   2      228.43      237.46      7.47 o
   2   5   2      852.71      961.37     16.61 o
   3   5   2     1356.21     1341.16     24.86 o
   4   5   2      266.87      261.93      7.78 o
   5   5   2     2767.59     2863.94     35.05 o
   6   5   2     3154.73     3273.30     39.36 o
   7   5   2      311.04      334.86      9.79 o
   8   5   2      809.69      773.54     13.12 o
   9   5   2      574.40      612.75     11.91 o
  10   5   2      694.76      706.28     14.92 o
  11   5   2      596.42      564.02     11.55 o
  12   5   2      793.47      798.67     16.82 o
  13   5   2        9.45       10.53      5.09 o
  14   5   2       25.68       27.06      5.02 o
  15   5   2       23.92       18.38      5.28 o
  16   5   2      201.95      201.91      9.37 o
  17   5   2       27.37       23.68      5.48 o
  18   5   2       34.16       39.29      9.15 o
  19   5   2        8.90        8.00      8.24 o
  20   5   2       30.65       19.02      9.49 o
   0   6   2      981.57      992.25     25.75 o
   1   6   2      305.12      290.62      8.98 o
   2   6   2     1769.73     1924.11     29.07 o
   3   6   2      228.82      237.16      8.13 o
   4   6   2      396.42      417.54     10.76 o
   5   6   2     1011.30     1045.66     16.87 o
   6   6   2       34.58       36.19      5.43 o
   7   6   2      413.45      425.32      9.94 o
   8   6   2       80.11       91.00      6.03 o
   9   6   2      253.01      253.75      7.80 o
  10   6   2      101.22      114.09      5.87 o
  11   6   2      585.91      560.18     13.47 o
  12   6   2      285.27      281.17     11.92 o
  13   6   2      158.47      178.12      9.93 o
  14   6   2      239.77      222.48     22.12 o
  15   6   2      183.46      173.38     10.01 o
  16   6   2       32.87       31.54      6.36 o
  17   6   2       62.81       68.04      8.62 o
  18   6   2      120.35      117.19      9.41 o
  19   6   2       52.60       56.75     12.62 o
  20   6   2       52.80       87.60     12.72 o
   1   7   2      316.13      323.99     10.63 o
   2   7   2       51.16       46.99      5.16 o
   3   7   2      514.44      488.83     12.53 o
   4   7   2      390.91      386.69     11.12 o
   5   7   2      238.74      264.60      8.37 o
   6   7   2       99.91       95.65      5.78 o
   7   7   2      365.99      385.15     10.01 o
   8   7   2       50.45       53.65      4.95 o
   9   7   2        0.70       -3.24      3.24 o
  10   7   2      701.29      708.23     21.81 o
  11   7   2      283.05      280.54     10.48 o
  12   7   2       38.72       19.21      8.86 o
  13   7   2      102.35       97.59      8.83 o
  14   7   2        9.20       15.49      6.35 o
  15   7   2        9.40        9.77      5.87 o
  16   7   2        6.16       -2.30      5.95 o
  17   7   2       27.37       43.52      9.50 o
  18   7   2        7.96        3.89      6.36 o
  19   7   2       32.08       42.98     18.55 o
   0   8   2       85.79       79.94      9.16 o
   1   8   2      291.12      316.16     10.78 o
   2   8   2      159.45      146.77      8.04 o
   3   8   2      380.76      375.17     11.71 o
   4   8   2      309.03      319.91     11.02 o
   5   8   2       42.06       46.36      5.09 o
   6   8   2      288.80      299.77      9.57 o
   7   8   2       47.29       63.86      7.40 o
   8   8   2      248.29      241.06      8.74 o
   9   8   2      151.69      161.58      9.07 o
  10   8   2      281.75      273.86      9.49 o
  11   8   2      139.35      131.95     10.58 o
  12   8   2       56.59       40.79      7.29 o
  13   8   2      310.94      288.23     13.57 o
  14   8   2      101.60      102.16      9.43 o
  15   8   2       70.08       71.21      8.46 o
  16   8   2       43.01       43.31      7.82 o
  17   8   2        7.95        3.56      6.31 o
  18   8   2       33.10       24.56      7.94 o
   1   9   2      335.44      315.08     13.46 o
   2   9   2      234.38      213.25     10.06 o
   3   9   2       25.16       23.29      5.24 o
   4   9   2     1047.98      996.09     18.91 o
   5   9   2       59.05       55.05      7.26 o
   6   9   2      336.66      309.33     12.94 o
   7   9   2       15.24       10.18      4.61 o
   8   9   2      161.19      150.61      7.94 o
   9   9   2      149.17      152.64      9.14 o
  10   9   2      497.58      495.37     14.95 o
  11   9   2      137.22      123.40      8.77 o
  12   9   2       84.49       89.11     10.17 o
  13   9   2       44.72       34.34      9.58 o
  14   9   2       18.21       17.10      6.95 o
  15   9   2       11.02       17.39      7.29 o
  16   9   2       24.86        5.98      6.94 o
  17   9   2       14.44        1.94     10.89 o
   0  10   2      547.23      569.98     23.36 o
   1  10   2      581.92      584.54     16.62 o
   2  10   2      121.86      127.15      9.17 o
   3  10   2      124.10      121.60     10.38 o
   4  10   2      126.51      112.37      9.54 o
   5  10   2       23.23       13.80      5.29 o
   6  10   2        3.20       -2.89      4.50 o
   7  10   2      280.02      283.35     10.80 o
   8  10   2      547.53      524.34     16.65 o
   9  10   2      126.58      131.84      8.17 o
  10  10   2      309.26      326.66     13.17 o
  11  10   2      125.32      137.93     10.87 o
  12  10   2      160.18      154.15     12.01 o
  13  10   2       39.86       46.53     17.05 o
  14  10   2       39.50       27.67      8.20 o
  15  10   2        6.55        4.15      6.88 o
  16  10   2       53.56       52.69      9.43 o
   1  11   2        1.67        2.55      5.96 o
   2  11   2      565.58      560.09     17.44 o
   3  11   2       66.29       63.60      7.97 o
   4  11   2      194.88      204.27      9.96 o
   5  11   2      353.44      345.14     12.97 o
   6  11   2      181.97      178.91      9.58 o
   7  11   2      122.64      112.47      8.16 o
   8  11   2       49.28       48.39      6.57 o
   9  11   2       42.81       40.31      6.32 o
  10  11   2       54.77       35.61      7.10 o
  11  11   2       19.51       15.82      7.44 o
  12  11   2       17.54       17.43      7.68 o
  13  11   2       48.52       45.44     13.72 o
  14  11   2       25.83       35.73      8.98 o
  15  11   2       44.79       43.18     10.38 o
   0  12   2      191.83      186.34     16.79 o
   1  12   2      324.64      327.31     14.67 o
   2  12   2      174.78      178.89     11.79 o
   3  12   2      379.89      384.66     13.35 o
   4  12   2       45.91       46.04      6.99 o
   5  12   2       63.00       65.51      7.38 o
   6  12   2      108.65      120.93      8.82 o
   7  12   2      134.59      143.46      9.27 o
   8  12   2        0.84       -4.84      5.10 o
   9  12   2       83.84       99.80     14.14 o
  10  12   2        1.09        2.55      6.30 o
  11  12   2       50.01       50.47      9.55 o
  12  12   2       11.87        5.59      7.60 o
  13  12   2       19.93       14.67      8.20 o
  14  12   2       18.31       13.41      8.54 o
   1  13   2       52.48       50.44      8.96 o
   2  13   2       76.66       75.93     10.58 o
   3  13   2       49.38       46.63      7.26 o
   4  13   2       67.09       79.82      8.30 o
   5  13   2      119.71      132.53     10.45 o
   6  13   2      242.18      234.79     11.60 o
   7  13   2       43.19       43.98      7.19 o
   8  13   2       19.09       29.83      7.69 o
   9  13   2       15.27        9.27      6.79 o
  10  13   2       43.16       47.84     12.05 o
  11  13   2        9.96       20.74      8.87 o
  12  13   2       54.68       64.04     11.62 o
   0  14   2       47.04       68.93     27.09 o
   1  14   2      211.49      241.59     14.60 o
   2  14   2        1.91       -0.10      6.21 o
   3  14   2        3.65       -3.32      6.06 o
   4  14   2       15.24        3.62      9.92 o
   5  14   2        2.35        0.35      5.75 o
   6  14   2        1.91       -2.44      5.92 o
   7  14   2        3.20        1.77      6.14 o
   8  14   2        1.93        3.16      8.94 o
   9  14   2       16.60       14.00      7.56 o
  10  14   2       25.26        8.24     12.42 o
   1  15   2       30.02       38.71      9.71 o
   2  15   2       59.40       50.24     15.10 o
   3  15   2       58.33       57.43     10.18 o
   4  15   2       63.65       61.31     10.34 o
   5  15   2       32.28       29.83      7.64 o
   6  15   2        1.02       -0.87      6.57 o
   7  15   2       20.94       33.21     12.67 o
   2   0   3      460.86      438.22     10.84 o
   4   0   3     2300.68     2192.97     32.82 o
   6   0   3     1273.84     1209.97     22.93 o
   8   0   3     3059.14     3113.43     45.91 o
  10   0   3      179.74      189.41      8.00 o
  12   0   3      187.03      185.14      8.07 o
  14   0   3     2003.00     1958.99     40.84 o
  16   0   3      551.05      584.25     38.31 o
  18   0   3      101.05       96.22     21.88 o
  20   0   3       67.99      120.48     24.78 o
   0   1   3     6532.83     6276.48    104.86 o
   1   1   3     1029.10      957.91     13.99 o
   2   1   3     6342.34     5912.56     69.97 o
   3   1   3     6235.67     6095.48     64.85 o
   4   1   3     2678.32     2539.09     26.62 o
   5   1   3      312.10      326.49      5.59 o
   6   1   3      131.99      128.37      3.53 o
   7   1   3     2616.58     2626.02     30.66 o
   8   1   3     1709.20     1812.87     22.36 o
   9   1   3      579.01      568.52      9.05 o
  10   1   3      657.13      649.23     11.98 o
  11   1   3      319.62      311.11      8.82 o
  12   1   3       72.89       69.52      4.54 o
  13   1   3      420.39      374.18      8.66 o
  14   1   3      388.59      370.94     11.79 o
  15   1   3      502.50      500.71     14.15 o
  16   1   3      212.97      198.57      9.69 o
  17   1   3      308.36      319.36     25.35 o
  18   1   3       40.18       61.61     21.11 o
  19   1   3      147.85      147.49     17.98 o
  20   1   3       14.76        0.74     10.62 o
  21   1   3        8.64        1.20     11.66 o
   1   2   3    23891.19    23223.21    265.93 o
   2   2   3     8053.84     7894.89     83.49 o
   3   2   3      144.74      151.67      4.17 o
   4   2   3     2077.68     2031.92     23.90 o
   5   2   3       50.92       55.31      2.74 o
   6   2   3      521.40      580.15      8.56 o
   7   2   3     2282.59     2413.21     26.08 o
   8   2   3      222.91      234.13      8.84 o
   9   2   3      974.89     1017.83     16.93 o
  10   2   3      620.53      593.65      9.86 o
  11   2   3      766.37      777.16     14.34 o
  12   2   3      118.40      120.66      7.31 o
  13   2   3      253.38      235.21     12.01 o
  14   2   3      228.08      220.75      7.19 o
  15   2   3      307.46      309.01     24.44 o
  16   2   3      130.81      123.70      8.12 o
  17   2   3       23.18       32.31     10.42 o
  18   2   3       35.81       20.65     20.51 o
  19   2   3       18.13       18.05     11.22 o
  20   2   3       25.60       14.45     12.26 o
  21   2   3       45.61       65.67     16.41 o
   0   3   3     3689.64     3690.17     65.64 o
   1   3   3     8317.73     8175.55     96.92 o
   2   3   3     7425.45     7387.99     78.88 o
   3   3   3     3743.00     3547.38     39.75 o
   4   3   3      715.73      704.62     10.78 o
   5   3   3      648.73      654.40      9.71 o
   6   3   3      972.12     1007.48     13.24 o
   7   3   3      559.47      626.27      9.55 o
   8   3   3      524.47      522.33      8.51 o
   9   3   3       23.52       21.24      2.17 o
  10   3   3       73.86       86.86      4.33 o
  11   3   3      243.72      260.48      6.12 o
  12   3   3        4.04        4.43      2.82 o
  13   3   3      426.77      425.22     10.85 o
  14   3   3      206.00      192.19      9.85 o
  15   3   3      291.04      293.93     16.04 o
  16   3   3      102.09       94.91      5.88 o
  17   3   3      212.79      234.61     11.75 o
  18   3   3       24.59       30.88      7.35 o
  19   3   3       18.52       13.39     14.81 o
  20   3   3       66.19       63.06     15.24 o
  21   3   3        9.80        0.14     11.11 o
   1   4   3     1650.13     1733.29     25.12 o
   2   4   3     1444.20     1485.25     34.44 o
   3   4   3        7.74        4.33      2.47 o
   4   4   3      622.07      656.41     10.71 o
   5   4   3      763.73      718.34     10.84 o
   6   4   3     5859.09     6052.88     61.17 o
   7   4   3       91.81       96.28      4.07 o
   8   4   3      414.89      402.57      7.81 o
   9   4   3       93.57       98.13      4.89 o
  10   4   3      854.06      857.64     14.24 o
  11   4   3       89.99       86.87      4.73 o
  12   4   3      379.01      352.68     10.43 o
  13   4   3      199.51      203.33      9.77 o
  14   4   3      293.97      292.62      9.99 o
  15   4   3      281.48      264.32      9.69 o
  16   4   3       93.52       91.65      6.59 o
  17   4   3      114.77      115.88      7.52 o
  18   4   3        9.46        3.23      5.99 o
  19   4   3        2.61        5.32      6.67 o
  20   4   3       81.65      118.62     18.01 o
   0   5   3     1069.77     1078.64     38.52 o
   1   5   3     1076.02     1146.19     19.25 o
   2   5   3     4504.73     4565.62     58.97 o
   3   5   3      772.67      709.55     14.02 o
   4   5   3      261.56      279.72      8.54 o
   5   5   3     1805.25     1875.95     25.15 o
   6   5   3      286.36      314.13      8.14 o
   7   5   3      501.72      527.86      9.63 o
   8   5   3      520.61      539.60      9.83 o
   9   5   3      200.53      196.55      6.06 o
  10   5   3       83.88       88.55      4.48 o
  11   5   3      105.78      113.16      4.82 o
  12   5   3      104.64       97.05      6.56 o
  13   5   3      155.46      169.80     14.00 o
  14   5   3      195.59      183.17      8.81 o
  15   5   3        2.05        2.96      8.10 o
  16   5   3       34.41       32.45      7.60 o
  17   5   3        4.96        2.39      4.86 o
  18   5   3       14.04       25.36      7.53 o
  19   5   3      118.05      145.16     15.09 o
  20   5   3       49.53       52.28      9.47 o
   1   6   3      864.03      869.84     16.90 o
   2   6   3      101.55       99.96      6.21 o
   3   6   3      326.93      356.82     10.12 o
   4   6   3      867.87      815.15     19.39 o
   5   6   3     1705.01     1733.56     27.25 o
   6   6   3      137.10      149.92      6.35 o
   7   6   3       49.48       53.13      4.50 o
   8   6   3       59.52       61.46      4.77 o
   9   6   3      263.88      260.80      8.04 o
  10   6   3      232.42      216.17      7.42 o
  11   6   3       25.84       27.09      5.50 o
  12   6   3       61.15       55.82      7.03 o
  13   6   3      137.30      162.85      9.81 o
  14   6   3      200.76      218.41     11.13 o
  15   6   3       18.74       18.14      6.12 o
  16   6   3       10.32        9.49      5.79 o
  17   6   3       35.49       26.15      6.72 o
  18   6   3       69.60       76.29      8.12 o
  19   6   3       52.07       53.00     11.01 o
  20   6   3        1.62       -8.83      8.83 o
   0   7   3      316.16      374.46     15.90 o
   1   7   3     1466.47     1562.11     26.23 o
   2   7   3      407.40      415.74     11.71 o
   3   7   3      719.10      750.60     16.27 o
   4   7   3     1019.32     1031.63     19.78 o
   5   7   3      187.15      198.85      8.37 o
   6   7   3      185.30      167.26      7.23 o
   7   7   3      362.68      365.31     10.04 o
   8   7   3        2.08        0.30      3.47 o
   9   7   3      440.69      435.12     11.00 o
  10   7   3     1109.00     1126.62     19.01 o
  11   7   3       50.34       55.39      6.40 o
  12   7   3       41.68       59.73     12.10 o
  13   7   3       65.97       55.44      7.82 o
  14   7   3       58.99       49.14      7.64 o
  15   7   3      103.40      106.05      9.30 o
  16   7   3       13.29       22.97      6.64 o
  17   7   3       58.24       48.13      7.86 o
  18   7   3       17.01       24.59     10.19 o
  19   7   3       31.42       50.70     11.76 o
   1   8   3        5.18        5.42      4.60 o
   2   8   3       60.29       71.78      6.40 o
   3   8   3       75.34       69.20      6.41 o
   4   8   3      140.15      139.05      8.72 o
   5   8   3      165.81      156.61      7.54 o
   6   8   3       98.18      103.38      6.62 o
   7   8   3       69.59       63.06      5.72 o
   8   8   3      263.65      246.00      9.13 o
   9   8   3       81.59       73.46      6.07 o
  10   8   3      550.58      546.37     13.21 o
  11   8   3       47.77       54.43      6.45 o
  12   8   3       16.45       11.87      6.28 o
  13   8   3       32.22       21.85      6.92 o
  14   8   3       21.79       21.07      6.86 o
  15   8   3       31.38       16.09      6.96 o
  16   8   3       29.84       36.99      8.05 o
  17   8   3       24.02       20.64      6.98 o
  18   8   3       10.07       -2.28      6.82 o
   0   9   3      555.95      538.42     21.62 o
   1   9   3      463.86      463.49     14.05 o
   2   9   3      988.02      968.25     21.10 o
   3   9   3      102.88      104.44      8.03 o
   4   9   3      240.55      233.44     10.64 o
   5   9   3      148.54      134.11      7.66 o
   6   9   3      146.33      156.58      8.79 o
   7   9   3     1172.57     1122.90     20.89 o
   8   9   3      225.85      225.07      9.34 o
   9   9   3      146.15      146.56     11.17 o
  10   9   3       40.51       51.59      6.98 o
  11   9   3      153.00      166.02     12.51 o
  12   9   3        1.77       -4.85      5.76 o
  13   9   3      196.45      173.71     12.12 o
  14   9   3      117.79      107.44     12.66 o
  15   9   3       85.78       96.49     10.37 o
  16   9   3        2.59       -4.02      6.65 o
  17   9   3       26.84       18.96      7.83 o
   1  10   3       57.67       58.62      7.35 o
   2  10   3        6.46        7.67      5.39 o
   3  10   3      282.15      286.43     12.27 o
   4  10   3       40.20       45.30      6.80 o
   5  10   3      318.31      310.06     11.30 o
   6  10   3      464.00      447.04     13.41 o
   7  10   3      227.07      205.86      9.67 o
   8  10   3       73.36       65.02      7.55 o
   9  10   3       51.10       49.09      6.29 o
  10  10   3      240.53      241.78     13.19 o
  11  10   3      250.31      280.49     12.63 o
  12  10   3       26.69       28.70      9.47 o
  13  10   3       30.75       38.14      8.46 o
  14  10   3       23.07       21.62     10.28 o
  15  10   3       51.40       63.77     13.71 o
  16  10   3        1.21       -4.96      6.97 o
   0  11   3      193.44      172.86     15.63 o
   1  11   3      445.51      454.66     15.99 o
   2  11   3      403.40      407.15     29.62 o
   3  11   3      268.43      259.51     12.53 o
   4  11   3      267.34      265.30     12.71 o
   5  11   3       11.71        3.57      5.05 o
   6  11   3      200.92      223.38     11.62 o
   7  11   3      119.65      110.93      8.34 o
   8  11   3        5.02        2.90      5.16 o
   9  11   3       21.17       17.93      5.65 o
  10  11   3       66.79       77.90      8.82 o
  11  11   3       71.87       91.55     10.92 o
  12  11   3       97.20       91.33     11.91 o
  13  11   3       17.09       16.85      8.12 o
  14  11   3       52.58       57.89     10.56 o
  15  11   3       11.14        6.72      7.71 o
   1  12   3       11.70        9.91      6.60 o
   2  12   3       82.30       80.46      9.37 o
   3  12   3       72.42       65.56      8.77 o
   4  12   3      233.16      232.89     12.17 o
   5  12   3      129.03      126.00      9.16 o
   6  12   3      126.96      116.86      8.92 o
   7  12   3       97.39       96.73      8.51 o
   8  12   3       61.25       52.93      7.27 o
   9  12   3       34.91       34.93      7.43 o
  10  12   3       38.71       43.80      8.21 o
  11  12   3       17.41       11.03      8.53 o
  12  12   3        3.88        9.31      7.87 o
  13  12   3       37.74       42.32      9.69 o
  14  12   3       10.15       11.25      8.41 o
   0  13   3        6.51        1.80      9.80 o
   1  13   3        5.50       11.00      7.01 o
   2  13   3      134.86      134.46     11.50 o
   3  13   3      180.85      190.64     10.91 o
   4  13   3       38.90       41.70      7.23 o
   5  13   3       28.29       24.40      7.02 o
   6  13   3       28.04       23.37      6.69 o
   7  13   3       31.00       25.95      6.74 o
   8  13   3       37.74       47.58      8.27 o
   9  13   3       23.18       19.73      8.15 o
  10  13   3       98.46      114.07     14.89 o
  11  13   3      102.88      106.90     24.02 o
  12  13   3        6.08       -1.26      8.25 o
   1  14   3       20.94       30.44      8.45 o
   2  14   3       37.39       28.89      8.47 o
   3  14   3      260.13      311.93     13.71 o
   4  14   3       13.46       20.41      7.12 o
   5  14   3       19.34       27.29      6.98 o
   6  14   3       72.75       73.27      8.73 o
   7  14   3       28.26       28.85      7.36 o
   8  14   3       13.62        9.19      7.46 o
   9  14   3       43.86       40.83     11.04 o
   0  15   3      260.67      314.12     26.71 o
   1  15   3        8.18       15.60      8.50 o
   2  15   3       94.89      109.89     10.53 o
   3  15   3        7.81        1.41      6.83 o
   4  15   3       14.85       12.68      7.40 o
   5  15   3       40.22       33.21     10.42 o
   6  15   3       19.85       15.42      7.39 o
   0   0   4    17250.38    15524.05    358.13 o
   2   0   4     9415.91     8827.34    146.28 o
   4   0   4      956.57      869.34     15.98 o
   6   0   4     3425.86     3490.38     51.16 o
   8   0   4      544.48      513.03     11.23 o
  10   0   4     2053.55     1979.56     40.19 o
  12   0   4      549.92      530.94     16.12 o
  14   0   4     1076.62     1043.43     26.57 o
  16   0   4      532.14      517.52     16.13 o
  18   0   4      349.63      361.72     33.13 o
  20   0   4      137.16      115.91     25.80 o
   1   1   4    14045.40    13341.66    154.57 o
   2   1   4     2351.79     2154.94     28.32 o
   3   1   4      803.69      781.74     12.57 o
   4   1   4      602.50      571.53      9.12 o
   5   1   4     1197.50     1171.64     14.36 o
   6   1   4      389.48      399.53      7.15 o
   7   1   4     8031.72     8014.06     78.49 o
   8   1   4       41.12       43.86      2.70 o
   9   1   4      546.95      550.78     14.94 o
  10   1   4      969.57      968.16     14.10 o
  11   1   4        9.08        6.98      2.98 o
  12   1   4      407.85      371.49     16.33 o
  13   1   4      234.71      226.13      7.39 o
  14   1   4       87.16       92.18      6.63 o
  15   1   4      693.65      647.67     13.32 o
  16   1   4       59.54       60.49      4.52 o
  17   1   4      296.37      294.34     11.46 o
  18   1   4       46.05       54.82     12.85 o
  19   1   4       19.25       18.21     11.57 o
  20   1   4       66.01       50.26     22.30 o
  21   1   4       14.10        5.86     11.35 o
   0   2   4     3710.20     3587.23     63.71 o
   1   2   4     1488.22     1416.51     20.39 o
   2   2   4     1690.13     1612.71     22.67 o
   3   2   4     1800.73     1700.62     22.09 o
   4   2   4     1179.70     1216.87     17.00 o
   5   2   4      920.18      962.39     12.64 o
   6   2   4      950.55     1015.11     13.31 o
   7   2   4      423.72      472.59      8.02 o
   8   2   4      171.33      168.89      6.04 o
   9   2   4       36.80       42.80      3.29 o
  10   2   4        2.31        2.89      2.14 o
  11   2   4       83.95       90.91      4.72 o
  12   2   4      284.57      262.93      8.16 o
  13   2   4      191.13      173.58      8.07 o
  14   2   4      316.43      305.98      9.03 o
  15   2   4       52.90       53.41      5.38 o
  16   2   4        7.96        3.07      3.65 o
  17   2   4        3.88        1.76      8.11 o
  18   2   4       73.84       80.21     14.04 o
  19   2   4       54.55       88.44     15.48 o
  20   2   4        1.98       -8.98     10.11 o
  21   2   4        5.69        5.51     11.97 o
   1   3   4     6107.60     6097.22     74.23 o
   2   3   4     8430.71     8016.39     85.86 o
   3   3   4      563.17      612.18      9.95 o
   4   3   4       64.48       78.35      3.67 o
   5   3   4     1661.29     1667.29     21.24 o
   6   3   4      457.75      500.69      8.59 o
   7   3   4      621.08      662.81     10.28 o
   8   3   4      267.25      262.96      6.31 o
   9   3   4        9.52        9.41      2.80 o
  10   3   4      681.55      702.08     10.99 o
  11   3   4      301.91      346.30      8.36 o
  12   3   4      182.47      175.93      9.41 o
  13   3   4      215.11      195.81      7.84 o
  14   3   4      602.90      532.07     12.84 o
  15   3   4      136.10      128.84      8.59 o
  16   3   4       34.25       41.91      5.02 o
  17   3   4       11.58        8.49      4.20 o
  18   3   4       13.50       12.68      9.11 o
  19   3   4        5.35       -8.31     10.91 o
  20   3   4       32.03       43.92     13.52 o
  21   3   4       24.27       13.59     12.59 o
   0   4   4     1624.92     1676.52     38.96 o
   1   4   4     2195.74     2295.73     32.13 o
   2   4   4       19.17        8.48      3.15 o
   3   4   4      491.88      522.16      9.27 o
   4   4   4      305.50      312.05      7.04 o
   5   4   4      404.15      410.82      8.36 o
   6   4   4     1129.78     1016.95     14.21 o
   7   4   4      504.48      548.40      9.57 o
   8   4   4      353.70      336.05      7.46 o
   9   4   4      153.68      159.88      5.38 o
  10   4   4       69.54       74.83      4.50 o
  11   4   4      312.66      295.85      6.84 o
  12   4   4      254.88      229.39      9.58 o
  13   4   4       27.21       21.02      8.03 o
  14   4   4      331.11      306.99     12.18 o
  15   4   4      156.67      159.54      8.10 o
  16   4   4      159.26      165.19      9.63 o
  17   4   4       12.49       14.72      4.94 o
  18   4   4       22.87       27.86      7.01 o
  19   4   4      143.38      128.79     10.71 o
  20   4   4       30.63       22.65     13.43 o
   1   5   4     1132.08     1155.22     19.72 o
   2   5   4     3633.00     3942.91     51.95 o
   3   5   4      156.92      153.96      9.53 o
   4   5   4     1107.38     1185.80     20.13 o
   5   5   4     3824.24     3923.97     45.59 o
   6   5   4       82.90       83.07      4.26 o
   7   5   4     2287.84     2360.02     27.74 o
   8   5   4      259.30      271.52      7.07 o
   9   5   4       26.65       27.72      3.43 o
  10   5   4       12.12        9.27      2.98 o
  11   5   4      734.49      697.55     16.41 o
  12   5   4      108.38      104.36      6.87 o
  13   5   4      223.47      227.80      9.75 o
  14   5   4      296.40      275.03     10.58 o
  15   5   4       48.19       44.21      6.02 o
  16   5   4        3.82        3.43      4.77 o
  17   5   4       27.30       29.78      5.92 o
  18   5   4       36.96       50.09      6.45 o
  19   5   4        4.16        8.09      7.15 o
  20   5   4       10.48        7.08      7.93 o
   0   6   4      373.80      367.16     14.65 o
   1   6   4      381.80      413.95     11.26 o
   2   6   4      219.79      228.96      9.15 o
   3   6   4       10.54        7.42      3.61 o
   4   6   4     1033.24     1029.24     19.18 o
   5   6   4      100.53      107.83      7.21 o
   6   6   4       17.37       15.31      3.60 o
   7   6   4      137.12      130.64      7.18 o
   8   6   4      407.43      385.05      9.93 o
   9   6   4       22.69       12.73      3.74 o
  10   6   4      282.19      266.89      7.75 o
  11   6   4       88.41       80.72      6.69 o
  12   6   4      388.28      380.84     12.40 o
  13   6   4      224.42      226.09     10.10 o
  14   6   4      415.69      416.85     13.42 o
  15   6   4       16.31       13.74      5.44 o
  16   6   4       19.28       25.61      6.02 o
  17   6   4       76.67       79.34      8.11 o
  18   6   4       58.74       74.51      8.23 o
  19   6   4        7.64       10.69      9.89 o
   1   7   4     1370.39     1417.80     25.00 o
   2   7   4      287.20      318.90     10.56 o
   3   7   4     1232.14     1297.74     23.35 o
   4   7   4      911.63      918.97     18.69 o
   5   7   4       98.29      104.65      6.89 o
   6   7   4      358.38      351.28     10.16 o
   7   7   4      138.01      142.67      7.01 o
   8   7   4      433.43      397.10     10.80 o
   9   7   4     1500.23     1442.33     22.93 o
  10   7   4       47.60       46.46      5.44 o
  11   7   4      185.08      171.89      8.94 o
  12   7   4       35.90       36.59      8.98 o
  13   7   4       86.08       93.66      8.95 o
  14   7   4      144.07      148.62     10.46 o
  15   7   4      114.37      123.30      9.96 o
  16   7   4       56.37       59.69     14.41 o
  17   7   4       33.04       24.42     13.16 o
  18   7   4       36.46       48.23      8.04 o
  19   7   4       12.69        3.90      9.60 o
   0   8   4      640.14      646.49     29.37 o
   1   8   4      432.85      500.63     13.91 o
   2   8   4      275.28      279.22     10.53 o
   3   8   4      550.97      537.10     14.52 o
   4   8   4      384.70      379.59     12.00 o
   5   8   4      134.91      146.27      8.36 o
   6   8   4      143.63      148.12      7.61 o
   7   8   4       22.90       16.70      4.74 o
   8   8   4      210.48      200.20      8.69 o
   9   8   4      688.36      660.03     17.51 o
  10   8   4       55.94       45.09      5.54 o
  11   8   4       57.55       61.79      6.97 o
  12   8   4       50.04       46.53      7.76 o
  13   8   4      129.53      122.95     10.91 o
  14   8   4       21.87       23.11      7.12 o
  15   8   4       72.90       65.46      8.85 o
  16   8   4       13.22       17.54      7.26 o
  17   8   4       89.32       89.29     16.00 o
  18   8   4        4.82        7.86      7.30 o
   1   9   4      302.05      347.56     12.49 o
   2   9   4      559.87      538.56     15.63 o
   3   9   4      381.87      362.43     12.75 o
   4   9   4      171.96      183.11     15.94 o
   5   9   4      716.31      705.22     17.69 o
   6   9   4      139.21      148.61      8.20 o
   7   9   4     1193.02     1101.59     20.99 o
   8   9   4       25.48       25.82      5.27 o
   9   9   4       21.58       14.91      4.94 o
  10   9   4        9.58        9.23      5.48 o
  11   9   4       53.32       55.75      7.22 o
  12   9   4       41.92       34.09      7.98 o
  13   9   4        7.74        9.10      6.65 o
  14   9   4       62.95       53.92      8.90 o
  15   9   4       49.34       54.53      9.17 o
  16   9   4        7.04        7.29     11.21 o
  17   9   4       73.68       90.37     10.73 o
   0  10   4     1230.37     1245.69     36.79 o
   1  10   4      128.77      132.89      9.66 o
   2  10   4      511.54      523.61     16.19 o
   3  10   4      153.60      152.83      9.93 o
   4  10   4      150.75      146.74     10.95 o
   5  10   4       73.06       80.74     11.36 o
   6  10   4      333.51      326.79     13.87 o
   7  10   4      307.07      305.91     11.37 o
   8  10   4       81.82       92.81      9.85 o
   9  10   4      138.63      147.09      8.77 o
  10  10   4      146.98      130.59      9.91 o
  11  10   4       17.40       18.90      6.25 o
  12  10   4      133.13      130.17     11.77 o
  13  10   4        6.29        7.96      7.16 o
  14  10   4       34.11       31.62      8.42 o
  15  10   4       18.60        1.72      7.33 o
  16  10   4       22.35       28.32      8.75 o
   1  11   4       62.22       46.14      7.78 o
   2  11   4      363.87      375.32     14.78 o
   3  11   4      216.10      219.07     11.92 o
   4  11   4        7.97        9.74      6.12 o
   5  11   4      185.74      182.45     10.02 o
   6  11   4      162.66      149.33      9.27 o
   7  11   4      146.33      130.56      8.95 o
   8  11   4       11.31       10.91      5.66 o
   9  11   4       16.45       11.58      5.61 o
  10  11   4       51.01       61.47     13.29 o
  11  11   4       35.26       29.35      8.67 o
  12  11   4        3.99        5.44      8.24 o
  13  11   4       32.58       37.77      9.53 o
  14  11   4       14.42       12.96      8.25 o
  15  11   4       22.49       15.36     14.51 o
   0  12   4      205.88      214.70     55.92 o
   1  12   4       74.72       81.14      9.24 o
   2  12   4      171.17      168.05     11.81 o
   3  12   4      133.25      125.35     10.58 o
   4  12   4      107.91      114.86     11.00 o
   5  12   4        2.23       -5.10      5.10 o
   6  12   4        7.24        9.32      5.84 o
   7  12   4       36.95       29.80      6.84 o
   8  12   4       20.82       22.26      6.34 o
   9  12   4       31.53       26.99      7.59 o
  10  12   4       26.28       30.84      7.77 o
  11  12   4       22.92       17.88     10.01 o
  12  12   4        1.78        4.09      7.95 o
  13  12   4        8.59        3.90      8.83 o
   1  13   4       23.81       23.98      9.35 o
   2  13   4       69.72       72.06      9.73 o
   3  13   4       15.39       17.56      7.54 o
   4  13   4       66.63       48.15      7.61 o
   5  13   4       78.03       76.43      8.56 o
   6  13   4       17.07       21.09      6.73 o
   7  13   4       44.38       56.81      7.97 o
   8  13   4       37.98       49.97      8.86 o
   9  13   4       32.90       21.44      7.69 o
  10  13   4      128.18      130.15     13.73 o
  11  13   4        1.12       11.05      8.73 o
   0  14   4      105.45      106.78     16.41 o
   1  14   4       71.56       80.24     10.52 o
   2  14   4       72.29       81.25     10.78 o
   3  14   4      167.73      167.40     13.30 o
   4  14   4        2.81        1.34      6.33 o
   5  14   4        8.90        5.83      6.52 o
   6  14   4       55.71       69.42      8.84 o
   7  14   4       21.29       15.20      6.97 o
   8  14   4       24.47       24.67     11.41 o
   9  14   4       11.47       23.92      8.53 o
   1  15   4        4.20        5.34      8.23 o
   2  15   4       27.74       24.34      9.02 o
   3  15   4       13.28       10.50      7.09 o
   4  15   4      113.08      101.53     10.38 o
   5  15   4       40.24       33.72      8.07 o
   2   0   5     1567.07     1397.93     28.64 o
   4   0   5      565.28      571.84     14.98 o
   6   0   5     3023.45     3122.72     47.26 o
   8   0   5      917.49     1034.22     19.43 o
  10   0   5      370.27      365.48     13.23 o
  12   0   5      116.87      113.45      8.03 o
  14   0   5     1138.93     1038.47     26.77 o
  16   0   5      498.38      464.92     16.31 o
  18   0   5      150.38      197.00     26.50 o
  20   0   5      252.77      238.02     30.80 o
   0   1   5     5013.52     4551.06     79.62 o
   1   1   5      511.09      482.46      9.71 o
   2   1   5       18.90       23.63      2.94 o
   3   1   5     1180.65     1160.41     17.73 o
   4   1   5      101.73      108.02      4.16 o
   5   1   5      189.50      191.82      5.05 o
   6   1   5     1894.86     1975.19     22.70 o
   7   1   5      667.84      698.69     10.53 o
   8   1   5      165.70      194.97      5.19 o
   9   1   5      125.32      140.52      4.52 o
  10   1   5      334.22      335.35      7.69 o
  11   1   5      547.85      564.99     10.16 o
  12   1   5       68.72       70.15      5.01 o
  13   1   5       65.59       70.81      7.02 o
  14   1   5       37.02       37.97      4.52 o
  15   1   5     1099.18     1058.20     19.43 o
  16   1   5      186.26      180.02      7.52 o
  17   1   5       47.85       50.06      4.94 o
  18   1   5      133.14      105.18     15.45 o
  19   1   5       69.20       81.84     15.06 o
  20   1   5       11.60       29.46     13.46 o
  21   1   5       50.97       32.93     13.45 o
   1   2   5     2649.57     2583.19     34.42 o
   2   2   5     1287.73     1223.88     18.88 o
   3   2   5     4452.73     4469.28     49.91 o
   4   2   5      976.93      900.17     13.38 o
   5   2   5      395.06      413.07      8.18 o
   6   2   5     1169.65     1229.57     15.84 o
   7   2   5      250.22      274.68      6.27 o
   8   2   5      125.42      141.69      4.68 o
   9   2   5     1073.68     1110.82     14.87 o
  10   2   5       94.14       92.74      3.96 o
  11   2   5     1020.87      994.43     16.59 o
  12   2   5      174.08      170.19      7.29 o
  13   2   5      167.63      162.88      7.31 o
  14   2   5      181.50      158.86      9.27 o
  15   2   5      161.76      174.46      9.11 o
  16   2   5       35.79       50.97      5.16 o
  17   2   5       21.64       18.96      7.20 o
  18   2   5       26.81       35.48      6.66 o
  19   2   5       43.40       55.76     13.83 o
  20   2   5      137.70      141.15     18.73 o
  21   2   5       28.19       16.22     12.47 o
   0   3   5     7757.86     7549.63    129.17 o
   1   3   5      590.90      580.96     11.77 o
   2   3   5     1395.31     1316.85     19.00 o
   3   3   5      993.74     1018.35     14.84 o
   4   3   5      566.90      535.04      9.71 o
   5   3   5     2333.18     2410.34     29.52 o
   6   3   5      340.90      357.69      7.43 o
   7   3   5      730.57      736.86     11.46 o
   8   3   5      518.23      532.67      9.45 o
   9   3   5      371.02      379.74      7.86 o
  10   3   5       70.54       68.51      3.84 o
  11   3   5      186.60      170.68      8.59 o
  12   3   5      137.33      121.60      7.04 o
  13   3   5      124.30      102.26      6.49 o
  14   3   5       37.01       45.52      5.44 o
  15   3   5      108.60       90.79      6.43 o
  16   3   5       38.91       43.34      5.35 o
  17   3   5       52.56       50.09      5.69 o
  18   3   5       87.99       85.90     14.80 o
  19   3   5       18.15       14.84     10.86 o
  20   3   5       62.42       95.04     17.10 o
   1   4   5     2442.67     2582.29     36.00 o
   2   4   5     2483.91     2499.77     30.56 o
   3   4   5     5667.39     5874.06     65.17 o
   4   4   5     1784.60     1898.62     24.51 o
   5   4   5      528.93      533.30     10.40 o
   6   4   5      486.26      489.73      9.72 o
   7   4   5      413.04      400.37      8.38 o
   8   4   5      629.43      662.36     11.20 o
   9   4   5      975.53      957.85     14.33 o
  10   4   5       60.23       65.11      4.08 o
  11   4   5      228.09      214.96      6.94 o
  12   4   5      235.37      219.21     11.22 o
  13   4   5      922.61      888.47     19.88 o
  14   4   5       38.70       35.12      6.99 o
  15   4   5      109.65      120.46      8.17 o
  16   4   5       13.49       10.11      5.33 o
  17   4   5       34.49       33.13      5.71 o
  18   4   5        9.46        7.97      6.81 o
  19   4   5       65.64       84.89      9.85 o
  20   4   5       36.77       42.00     14.29 o
   0   5   5     2484.44     2669.16     53.85 o
   1   5   5      736.55      819.64     16.40 o
   2   5   5      866.13      955.07     17.83 o
   3   5   5      714.11      721.90     14.89 o
   4   5   5     2918.60     2817.42     34.53 o
   5   5   5      953.25      953.26     15.14 o
   6   5   5       78.31       73.00      4.90 o
   7   5   5       47.49       47.81      3.79 o
   8   5   5      118.54      115.23      5.17 o
   9   5   5       47.11       41.63      4.60 o
  10   5   5       26.17       16.85      3.32 o
  11   5   5      453.27      458.96      9.71 o
  12   5   5     1227.09     1153.68     22.47 o
  13   5   5      148.69      149.15      8.46 o
  14   5   5      901.87      888.28     21.13 o
  15   5   5       13.69       11.07      6.07 o
  16   5   5       87.88       90.15      9.45 o
  17   5   5       65.80       71.74      7.05 o
  18   5   5       29.06       23.30      5.99 o
  19   5   5       28.86       27.62      8.62 o
  20   5   5       25.86       29.35     14.28 o
   1   6   5      452.11      504.24     12.71 o
   2   6   5      628.76      681.59     16.55 o
   3   6   5       71.56       64.55      6.30 o
   4   6   5      375.35      404.13     11.36 o
   5   6   5     1271.44     1252.14     22.21 o
   6   6   5     2847.96     2878.06     41.36 o
   7   6   5      328.64      298.67     11.33 o
   8   6   5      339.22      351.35      8.67 o
   9   6   5      183.32      194.25      7.29 o
  10   6   5      692.28      662.32     13.15 o
  11   6   5      191.24      181.73      7.75 o
  12   6   5      135.51      118.59      7.95 o
  13   6   5      309.90      315.43     11.72 o
  14   6   5        8.19        7.94      5.23 o
  15   6   5       25.16       24.88      5.90 o
  16   6   5        3.90       -0.59      6.34 o
  17   6   5        4.53        9.73      5.66 o
  18   6   5      116.96      138.64      9.41 o
  19   6   5       79.02       71.28     17.00 o
   0   7   5      139.13      140.05     11.15 o
   1   7   5      180.03      183.23      8.64 o
   2   7   5      809.07      807.25     17.52 o
   3   7   5      590.89      602.26     14.93 o
   4   7   5      468.64      464.87     12.88 o
   5   7   5     1004.55     1016.24     31.14 o
   6   7   5      542.58      533.39     13.82 o
   7   7   5      480.04      462.77     11.90 o
   8   7   5      515.49      492.02     12.34 o
   9   7   5     1004.95     1036.40     18.76 o
  10   7   5      319.56      307.99      9.88 o
  11   7   5      236.94      228.28     13.10 o
  12   7   5       14.97       16.75      6.98 o
  13   7   5       49.45       66.11     14.23 o
  14   7   5       80.28       66.04      8.40 o
  15   7   5       86.10       73.22     10.18 o
  16   7   5        5.94        5.96      6.10 o
  17   7   5       38.44       32.43      7.55 o
  18   7   5        0.95        4.35      6.73 o
   1   8   5       40.80       41.49      5.85 o
   2   8   5        3.79        0.51      4.25 o
   3   8   5       96.20      107.33      7.76 o
   4   8   5       29.95       22.42      5.52 o
   5   8   5      475.87      473.81     14.03 o
   6   8   5      718.95      698.06     17.06 o
   7   8   5      189.75      192.58     11.64 o
   8   8   5       30.48       35.52      7.33 o
   9   8   5      212.68      227.05      9.31 o
  10   8   5      139.71      160.33      8.12 o
  11   8   5      556.07      542.99     15.67 o
  12   8   5       16.32        6.31      6.24 o
  13   8   5      182.99      187.59     12.08 o
  14   8   5        5.39        7.74      7.44 o
  15   8   5      419.57      416.06     28.27 o
  16   8   5       47.48       51.57      8.75 o
  17   8   5       23.84       27.86      8.25 o
  18   8   5       96.93      107.73     11.19 o
   0   9   5      657.58      638.18     24.00 o
   1   9   5      359.81      355.38     13.06 o
   2   9   5      512.95      497.04     15.12 o
   3   9   5      129.52      111.88      8.88 o
   4   9   5      176.93      167.41     10.56 o
   5   9   5      646.21      635.21     17.39 o
   6   9   5      135.99      134.48      8.88 o
   7   9   5      183.45      165.68     12.81 o
   8   9   5      389.44      394.59     12.29 o
   9   9   5       98.58       98.96      7.53 o
  10   9   5       65.02       67.85      7.90 o
  11   9   5       26.38       34.35      8.09 o
  12   9   5       16.14        8.83      6.69 o
  13   9   5       47.81       56.53      9.14 o
  14   9   5       24.04       22.91      7.59 o
  15   9   5       84.17       75.40     10.14 o
  16   9   5       28.48       27.59      8.49 o
  17   9   5       75.53       85.54     10.80 o
   1  10   5       88.53      106.70      9.03 o
   2  10   5       69.65       55.22      7.64 o
   3  10   5      210.72      197.50     10.99 o
   4  10   5        2.99       -3.46      5.18 o
   5  10   5      326.51      296.39     12.84 o
   6  10   5      234.15      228.95     10.44 o
   7  10   5       44.54       36.79      6.36 o
   8  10   5      158.90      173.52      9.44 o
   9  10   5      293.61      278.79     11.30 o
  10  10   5      144.04      132.02     10.19 o
  11  10   5       94.42      105.61      9.36 o
  12  10   5      132.01      110.04     11.30 o
  13  10   5        5.80        4.19      7.15 o
  14  10   5       44.02       42.87      9.06 o
  15  10   5       20.00       30.53      8.80 o
  16  10   5       26.02       10.32      8.24 o
   0  11   5      199.75      195.61     33.90 o
   1  11   5      600.66      674.69     19.53 o
   2  11   5      160.45      138.71     10.61 o
   3  11   5      224.14      257.85     12.83 o
   4  11   5       23.29       37.35      7.38 o
   5  11   5       14.72       11.64      6.25 o
   6  11   5       41.74       43.06      6.91 o
   7  11   5      386.21      394.90     13.74 o
   8  11   5       41.23       41.84      6.80 o
   9  11   5      233.52      228.25     12.70 o
  10  11   5       12.57       12.31      6.88 o
  11  11   5       13.73       20.33     10.69 o
  12  11   5       53.79       44.88      9.69 o
  13  11   5       33.88       31.85      9.01 o
  14  11   5       37.56       28.66      8.99 o
   1  12   5       45.46       40.99      8.10 o
   2  12   5       17.59       32.53      7.99 o
   3  12   5       79.32       73.73      9.03 o
   4  12   5        0.51       -4.26      5.70 o
   5  12   5       45.87       54.66      7.75 o
   6  12   5       12.51       16.54      6.29 o
   7  12   5      174.59      162.97     10.35 o
   8  12   5       20.35       23.53      6.41 o
   9  12   5       48.07       53.57      8.87 o
  10  12   5       24.44       23.69      7.78 o
  11  12   5       92.11      121.01     14.09 o
  12  12   5       22.24       12.84      8.69 o
  13  12   5       10.45        9.10     11.41 o
   0  13   5      128.88      147.89     17.50 o
   1  13   5       27.50       28.02      7.84 o
   2  13   5       16.02       20.00      7.65 o
   3  13   5       32.24       28.05      7.99 o
   4  13   5       32.08       24.00      8.05 o
   5  13   5       10.94       -2.88      5.83 o
   6  13   5       56.45       50.27      8.09 o
   7  13   5       31.91       27.70      7.20 o
   8  13   5        0.69        0.11      6.69 o
   9  13   5       33.99       47.44      9.09 o
  10  13   5       25.31       27.41      9.70 o
  11  13   5       17.69        8.23      8.99 o
   1  14   5       51.88       45.76      9.73 o
   2  14   5       45.22       40.87     12.29 o
   3  14   5        6.05       -8.63      8.63 o
   4  14   5       22.59       21.28      7.46 o
   5  14   5       43.62       48.04      8.23 o
   6  14   5       31.73       37.57     11.00 o
   7  14   5        1.59        7.11      6.61 o
   8  14   5        0.38       -5.26      7.01 o
   0  15   5       63.93       58.28     20.18 o
   1  15   5        2.97       -7.04      7.04 o
   2  15   5       68.23       61.41     10.63 o
   3  15   5       12.20       12.16     10.51 o
   4  15   5       46.78       43.89      8.90 o
   0   0   6     4013.39     3720.96     95.19 o
   2   0   6     2301.43     2233.14     43.35 o
   4   0   6     6264.13     6177.67    106.46 o
   6   0   6      899.30      908.54     18.39 o
   8   0   6     2268.18     2183.66     35.94 o
  10   0   6      331.74      354.62     10.40 o
  12   0   6      298.11      308.01     13.19 o
  14   0   6      710.22      718.62     23.94 o
  16   0   6      359.07      372.31     15.54 o
  18   0   6       40.11       32.15     16.19 o
  20   0   6       31.78       52.31     19.04 o
   1   1   6      296.69      273.37      7.59 o
   2   1   6      490.32      462.12     10.03 o
   3   1   6      953.18      898.08     15.42 o
   4   1   6      715.42      750.92     13.59 o
   5   1   6      531.80      517.05      9.69 o
   6   1   6        7.19        8.67      2.49 o
   7   1   6     1441.38     1555.55     19.44 o
   8   1   6      477.48      494.54     11.00 o
   9   1   6      302.12      319.46      7.09 o
  10   1   6      624.88      629.95     10.39 o
  11   1   6      141.13      132.97      4.77 o
  12   1   6      146.70      141.64      6.91 o
  13   1   6      204.62      226.01      8.59 o
  14   1   6       46.31       50.20      5.36 o
  15   1   6      230.16      208.89      8.60 o
  16   1   6       16.18       14.02      4.53 o
  17   1   6       71.32       73.87     10.86 o
  18   1   6        2.74        0.10      5.63 o
  19   1   6      272.08      288.55     22.61 o
  20   1   6       27.97       34.61     23.03 o
   0   2   6     3401.56     3430.39     65.19 o
   1   2   6      100.47      121.02      6.37 o
   2   2   6     1427.30     1344.85     20.99 o
   3   2   6     1024.31     1028.66     17.27 o
   4   2   6     1118.47     1207.50     17.21 o
   5   2   6      226.00      216.48      7.94 o
   6   2   6      640.79      675.59     10.90 o
   7   2   6     1247.95     1322.98     17.42 o
   8   2   6      965.19      975.89     14.11 o
   9   2   6        4.10        3.55      2.53 o
  10   2   6        4.82        6.09      3.23 o
  11   2   6      325.31      314.85      7.23 o
  12   2   6      869.46      828.09     16.89 o
  13   2   6      179.28      177.76     11.17 o
  14   2   6       33.14       33.64      5.29 o
  15   2   6      110.89      129.99      7.31 o
  16   2   6        9.58       11.69      5.48 o
  17   2   6       34.33       39.21      5.41 o
  18   2   6       16.35        9.59      6.25 o
  19   2   6       13.39       14.70     10.45 o
  20   2   6       13.80      -10.14     10.14 o
   1   3   6       14.16       10.16      3.24 o
   2   3   6     2601.19     2706.69     37.29 o
   3   3   6     1095.46     1096.71     16.19 o
   4   3   6     2596.05     2580.95     31.75 o
   5   3   6       56.14       66.09      4.09 o
   6   3   6      553.00      555.19     10.54 o
   7   3   6      165.89      154.10      5.38 o
   8   3   6      589.32      636.42     10.96 o
   9   3   6      166.39      168.81      5.76 o
  10   3   6      210.26      207.01      6.32 o
  11   3   6      406.00      399.06      8.51 o
  12   3   6      162.90      176.09      8.11 o
  13   3   6        6.67        0.21      4.14 o
  14   3   6      125.66      122.37      8.69 o
  15   3   6       10.47       10.68      4.67 o
  16   3   6       49.32       57.22      9.17 o
  17   3   6        4.64        0.67      4.73 o
  18   3   6       10.48       15.17      9.68 o
  19   3   6       40.99       32.25      7.64 o
  20   3   6       61.73       83.42     15.92 o
   0   4   6     1136.40     1135.70     28.06 o
   1   4   6     4863.40     5247.31     66.97 o
   2   4   6      105.76       96.56      5.86 o
   3   4   6      998.90      971.03     14.97 o
   4   4   6      108.37      100.43      4.68 o
   5   4   6       42.79       42.01      3.66 o
   6   4   6       99.68      113.99      5.13 o
   7   4   6      496.34      478.12      9.50 o
   8   4   6        3.90       13.73      3.15 o
   9   4   6       22.33       20.16      3.32 o
  10   4   6      403.10      405.36     10.66 o
  11   4   6      178.83      174.19      6.21 o
  12   4   6      260.64      244.39      9.81 o
  13   4   6      508.32      485.24     13.57 o
  14   4   6       26.96       22.66      7.22 o
  15   4   6       60.68       55.84      6.42 o
  16   4   6       65.16       71.09      6.87 o
  17   4   6       96.74      112.15     11.85 o
  18   4   6       39.79       34.38      7.49 o
  19   4   6       76.45       74.04      9.82 o
  20   4   6       12.88       31.17     13.36 o
   1   5   6       34.44       36.20      4.70 o
   2   5   6      546.81      501.27     19.60 o
   3   5   6      320.99      284.94     13.25 o
   4   5   6      347.03      337.17      7.88 o
   5   5   6      843.37      874.93     14.57 o
   6   5   6      131.45      142.73      6.61 o
   7   5   6      688.67      707.20     12.36 o
   8   5   6       93.13       89.94      4.93 o
   9   5   6      122.59      113.01      5.53 o
  10   5   6      206.12      224.56      7.24 o
  11   5   6      144.50      164.25      7.21 o
  12   5   6      144.43      135.25      8.23 o
  13   5   6       13.58       11.44      5.25 o
  14   5   6        5.93        0.66      4.94 o
  15   5   6      160.87      144.28      8.78 o
  16   5   6       36.99       29.03      6.07 o
  17   5   6       12.91        8.55      6.81 o
  18   5   6        5.84        9.96      5.56 o
  19   5   6      131.49      180.17     27.53 o
   0   6   6      649.40      678.99     21.94 o
   1   6   6      114.36      132.88      8.13 o
   2   6   6      180.75      162.70      7.89 o
   3   6   6      166.50      173.27     12.09 o
   4   6   6     1733.47     1691.45     33.83 o
   5   6   6      385.22      384.14     11.75 o
   6   6   6      332.36      353.74      8.89 o
   7   6   6      599.30      589.27     11.42 o
   8   6   6      197.19      191.50      6.88 o
   9   6   6      622.53      601.35     12.02 o
  10   6   6      531.63      530.10     12.83 o
  11   6   6      212.00      188.36      8.09 o
  12   6   6      409.28      388.38     13.05 o
  13   6   6      463.47      471.51     14.99 o
  14   6   6        7.56       -2.62      5.75 o
  15   6   6       93.61       92.11      9.03 o
  16   6   6        6.41        8.90      6.32 o
  17   6   6       97.18       95.74      8.86 o
  18   6   6        4.10        8.73      6.01 o
  19   6   6       49.65       68.51     10.55 o
   1   7   6      108.83      105.71      7.23 o
   2   7   6      493.51      523.85     14.21 o
   3   7   6      119.62      111.68      7.37 o
   4   7   6       35.42       32.48      5.32 o
   5   7   6      504.88      535.16     14.32 o
   6   7   6      466.68      451.52     13.18 o
   7   7   6      131.90      126.73      7.29 o
   8   7   6     1051.17     1005.36     18.85 o
   9   7   6      439.02      439.95     19.18 o
  10   7   6      197.79      190.64      8.43 o
  11   7   6       53.20       48.52      6.57 o
  12   7   6      198.98      197.28     11.92 o
  13   7   6      225.97      217.46     12.42 o
  14   7   6       21.24       21.71      7.05 o
  15   7   6       31.38       32.60      7.70 o
  16   7   6       30.66       35.26     15.04 o
  17   7   6       14.80       24.57      7.45 o
  18   7   6      192.72      227.57     13.60 o
   0   8   6       22.51       17.78      7.42 o
   1   8   6      500.71      477.68     14.18 o
   2   8   6      164.04      164.38     10.26 o
   3   8   6      145.29      147.76      8.90 o
   4   8   6     1188.35     1138.12     23.17 o
   5   8   6      560.85      531.86     15.19 o
   6   8   6      287.97      278.36     11.24 o
   7   8   6        8.60        0.27      4.66 o
   8   8   6      225.78      208.44      9.29 o
   9   8   6      611.29      605.37     15.92 o
  10   8   6      549.96      535.34     13.84 o
  11   8   6       91.68      103.93      8.31 o
  12   8   6       39.28       37.94      7.90 o
  13   8   6       17.11       17.41      7.10 o
  14   8   6        0.81        1.59      6.31 o
  15   8   6      136.57      105.43     22.90 o
  16   8   6       27.11       14.45      7.36 o
  17   8   6       92.53      102.81     11.13 o
   1   9   6       82.91       75.43      7.82 o
   2   9   6       47.59       45.85      6.72 o
   3   9   6      315.14      299.68     15.06 o
   4   9   6       30.62       33.53      6.29 o
   5   9   6      194.33      183.03     10.30 o
   6   9   6      162.68      157.15      9.72 o
   7   9   6      357.53      335.92     14.66 o
   8   9   6       39.31       22.54      5.84 o
   9   9   6      165.05      137.97      8.50 o
  10   9   6      192.12      196.96     11.03 o
  11   9   6       14.17       11.56      5.94 o
  12   9   6        4.84       10.93      7.23 o
  13   9   6       12.50        8.08      8.16 o
  14   9   6      116.18      130.50     17.14 o
  15   9   6       86.85       80.74     10.46 o
  16   9   6      106.60      115.63     11.90 o
   0  10   6      366.87      368.69     20.04 o
   1  10   6      329.47      288.40     20.61 o
   2  10   6      387.38      359.32     16.72 o
   3  10   6      147.13      154.57     10.24 o
   4  10   6      159.39      136.23     10.02 o
   5  10   6        0.21       -3.42      7.13 o
   6  10   6      143.65      130.52     11.60 o
   7  10   6      198.37      192.27     11.69 o
   8  10   6      189.61      207.57     10.25 o
   9  10   6       40.47       37.25      6.40 o
  10  10   6        0.87       -1.30      5.78 o
  11  10   6       31.71       32.25      8.54 o
  12  10   6       13.71       14.24      7.68 o
  13  10   6        1.33        8.93      7.48 o
  14  10   6       13.02       20.41     12.95 o
  15  10   6       26.08       15.48      8.58 o
   1  11   6       85.42       92.18     10.57 o
   2  11   6      275.62      299.48     15.11 o
   3  11   6      278.54      263.34     13.18 o
   4  11   6       69.26       70.07      8.50 o
   5  11   6      110.47      109.96      9.77 o
   6  11   6       37.05       31.65      6.57 o
   7  11   6       58.51       58.14      7.51 o
   8  11   6       36.20       30.80      6.75 o
   9  11   6      281.32      288.62     14.09 o
  10  11   6        3.13        1.55      6.49 o
  11  11   6      170.12      165.61     13.91 o
  12  11   6       90.73       95.54     11.63 o
  13  11   6       15.42       12.52      8.45 o
  14  11   6       67.44       67.23     11.24 o
   0  12   6       60.98       57.80     12.50 o
   1  12   6       20.76       11.46     12.83 o
   2  12   6        7.90        3.00      6.55 o
   3  12   6       23.18       33.70      7.94 o
   4  12   6       46.92       55.46      8.81 o
   5  12   6       80.82      104.06     10.31 o
   6  12   6       86.13       91.64      8.92 o
   7  12   6       21.47       13.31      6.49 o
   8  12   6       41.76       55.67      7.87 o
   9  12   6       25.78       30.46      8.11 o
  10  12   6       78.49       78.31      9.62 o
  11  12   6        2.86       -0.32      7.74 o
  12  12   6        9.04       14.70      8.79 o
   1  13   6        1.31       -0.02      6.39 o
   2  13   6       60.59       57.12      9.22 o
   3  13   6       34.25       46.69      9.17 o
   4  13   6       77.63       84.97     13.75 o
   5  13   6      116.45      125.30     10.59 o
   6  13   6       70.10       71.82      8.66 o
   7  13   6       27.80       16.12      6.73 o
   8  13   6       12.86        8.47      7.64 o
   9  13   6       58.16       47.34      9.88 o
  10  13   6       10.04       -9.86      9.86 o
   0  14   6       25.24       38.62     12.88 o
   1  14   6      112.13      115.98     12.13 o
   2  14   6       16.60       11.91      8.54 o
   3  14   6       87.11      107.92     11.86 o
   4  14   6       30.76       22.10     13.09 o
   5  14   6       95.95       92.05     10.09 o
   6  14   6       22.66       21.84      7.57 o
   7  14   6        2.77        4.88      6.86 o
   8  14   6       59.09       75.72     12.86 o
   1  15   6        8.61        2.02      8.21 o
   2  15   6       19.92        6.76      8.71 o
   3  15   6        2.10       12.08      8.54 o
   2   0   7      662.84      625.22     27.13 o
   4   0   7      945.52     1018.26     24.56 o
   6   0   7      886.63      805.22     17.72 o
   8   0   7      100.27      102.27      9.49 o
  10   0   7      684.65      656.83     19.17 o
  12   0   7      478.79      452.15     17.21 o
  14   0   7       49.54       44.70      7.70 o
  16   0   7      391.86      380.84     16.83 o
  18   0   7      191.96      231.94     34.69 o
  20   0   7      167.19      200.46     29.54 o
   0   1   7     1113.07     1117.00     26.56 o
   1   1   7      623.56      683.89     13.53 o
   2   1   7      184.51      160.07      6.43 o
   3   1   7      546.25      535.90     11.66 o
   4   1   7      541.63      554.59     11.80 o
   5   1   7     1071.05     1059.06     16.21 o
   6   1   7      133.00      130.98      5.38 o
   7   1   7      209.33      211.05      6.19 o
   8   1   7       21.39       22.10      3.12 o
   9   1   7      418.34      406.57      8.59 o
  10   1   7       70.77       77.61      4.75 o
  11   1   7      216.55      197.43      6.22 o
  12   1   7       40.46       40.24      5.99 o
  13   1   7       34.75       30.24      5.01 o
  14   1   7       38.33       36.30      5.25 o
  15   1   7       26.22       15.99      4.87 o
  16   1   7       83.34       87.32      6.70 o
  17   1   7       36.31       41.51      5.67 o
  18   1   7        4.07       12.72      4.99 o
  19   1   7       58.31       59.08     13.67 o
  20   1   7        5.50        9.54     12.65 o
   1   2   7      243.18      264.39      8.17 o
   2   2   7      987.62      983.37     17.53 o
   3   2   7     5830.84     5794.35     85.49 o
   4   2   7      237.47      253.60      8.03 o
   5   2   7       69.92       82.43      4.59 o
   6   2   7      103.27      106.92      5.04 o
   7   2   7     1297.79     1316.33     17.94 o
   8   2   7       68.71       62.31      4.13 o
   9   2   7      397.27      373.37      8.39 o
  10   2   7      107.90      103.90      4.88 o
  11   2   7       31.04       30.48      3.73 o
  12   2   7      344.75      301.71     10.38 o
  13   2   7       51.71       55.93      5.91 o
  14   2   7       53.37       51.17      5.88 o
  15   2   7      129.72      125.09      7.89 o
  16   2   7       17.22       21.46      5.21 o
  17   2   7        4.54        1.36      4.55 o
  18   2   7       12.33        9.07      4.99 o
  19   2   7        8.45        2.92     10.76 o
  20   2   7        4.08       14.31     11.74 o
   0   3   7     1786.18     1859.60     61.73 o
   1   3   7     1538.19     1562.23     27.49 o
   2   3   7     1682.68     1703.19     26.54 o
   3   3   7      148.59      179.88      9.40 o
   4   3   7      209.79      243.60      7.11 o
   5   3   7      113.20      114.67      6.74 o
   6   3   7       31.85       28.67      3.53 o
   7   3   7       69.96       77.27      4.48 o
   8   3   7      259.51      271.80      7.39 o
   9   3   7      465.12      475.82      9.80 o
  10   3   7      168.14      172.62      6.13 o
  11   3   7     1049.37      966.99     14.96 o
  12   3   7      494.01      497.97     13.50 o
  13   3   7      268.90      248.64     13.02 o
  14   3   7       66.11       66.66      6.57 o
  15   3   7        3.51        1.03      4.54 o
  16   3   7       99.91      109.71      9.30 o
  17   3   7       82.92      107.36      7.82 o
  18   3   7      142.37      146.02      8.70 o
  19   3   7       23.86       22.58     11.98 o
  20   3   7       21.35       13.32     12.06 o
   1   4   7      132.59      148.59      7.12 o
   2   4   7      447.03      458.30     12.39 o
   3   4   7      782.44      857.30     14.29 o
   4   4   7      112.61      110.94      5.09 o
   5   4   7       10.52        9.83      3.30 o
   6   4   7      302.84      298.78      8.23 o
   7   4   7      257.81      243.08      7.58 o
   8   4   7       25.93       29.24      3.71 o
   9   4   7      373.64      370.69      8.86 o
  10   4   7      476.39      478.63     10.22 o
  11   4   7      170.01      174.71      6.52 o
  12   4   7      174.97      156.13      8.56 o
  13   4   7      293.92      290.41     11.08 o
  14   4   7       51.27       48.35      6.30 o
  15   4   7        7.99        2.71      4.95 o
  16   4   7       30.92       25.79      5.83 o
  17   4   7       57.91       71.46      8.99 o
  18   4   7        8.52        7.60      5.43 o
  19   4   7        9.97       11.46      7.62 o
   0   5   7     2318.77     2294.61     60.05 o
   1   5   7       27.29       10.88      6.58 o
   2   5   7       32.03       26.19      4.50 o
   3   5   7      448.88      443.57      9.23 o
   4   5   7      138.37      142.93      5.62 o
   5   5   7      139.89      143.44      5.91 o
   6   5   7      372.88      368.62      9.27 o
   7   5   7      191.90      212.97      7.31 o
   8   5   7      142.01      137.70      5.94 o
   9   5   7      474.27      476.14     10.42 o
  10   5   7      411.94      418.96     10.79 o
  11   5   7      421.32      415.27     10.04 o
  12   5   7     1245.58     1199.02     23.81 o
  13   5   7      107.81      102.17      7.79 o
  14   5   7      173.94      167.50     11.71 o
  15   5   7       43.74       44.10      6.43 o
  16   5   7       18.28       14.94      5.60 o
  17   5   7       31.54       39.26      6.68 o
  18   5   7       40.14       50.94      7.33 o
  19   5   7       33.95       40.48      9.41 o
   1   6   7       29.88       29.80      5.18 o
   2   6   7       35.66       48.90      8.18 o
   3   6   7      107.99      101.00      7.11 o
   4   6   7      759.61      813.38     17.85 o
   5   6   7      110.42      126.88      5.50 o
   6   6   7      487.05      502.36     10.94 o
   7   6   7      107.77      111.43      5.92 o
   8   6   7       20.71       15.69      3.80 o
   9   6   7      540.76      534.37     11.52 o
  10   6   7      263.06      246.30      8.20 o
  11   6   7      336.65      353.86     10.86 o
  12   6   7      384.12      365.37     12.79 o
  13   6   7      135.93      130.77      8.73 o
  14   6   7      174.94      176.89     11.58 o
  15   6   7        2.78       -1.86      5.02 o
  16   6   7       69.78       80.73      7.97 o
  17   6   7       27.55       22.49      8.97 o
  18   6   7       69.90       82.20     13.08 o
   0   7   7      197.66      199.17     13.68 o
   1   7   7      203.49      202.81      9.50 o
   2   7   7       97.42      108.86     12.82 o
   3   7   7       59.17       60.88      6.50 o
   4   7   7      225.93      245.97     12.64 o
   5   7   7      782.18      773.74     18.04 o
   6   7   7       11.41        4.43      4.76 o
   7   7   7      537.68      539.34     14.97 o
   8   7   7      988.40      962.82     18.96 o
   9   7   7      658.83      650.64     15.09 o
  10   7   7       49.12       45.72      5.05 o
  11   7   7      147.22      133.79      7.69 o
  12   7   7      127.10      121.86     13.93 o
  13   7   7      122.26      128.04     15.10 o
  14   7   7       68.96       78.10      9.58 o
  15   7   7       24.75       25.76      9.93 o
  16   7   7       39.22       53.21     10.20 o
  17   7   7       32.11       51.60      7.79 o
  18   7   7       29.52       32.07      8.46 o
   1   8   7      160.54      162.49     10.23 o
   2   8   7      156.55      164.20      9.43 o
   3   8   7      146.27      143.11     11.14 o
   4   8   7      163.31      151.30      9.49 o
   5   8   7      656.95      633.21     17.01 o
   6   8   7      123.91      118.76      8.71 o
   7   8   7      309.10      314.61     12.31 o
   8   8   7       67.10       65.58      6.65 o
   9   8   7      179.50      168.45      8.78 o
  10   8   7      101.56       98.95      8.07 o
  11   8   7       11.35       18.20      6.32 o
  12   8   7       68.27       75.32      9.57 o
  13   8   7       40.94       45.52      8.52 o
  14   8   7       14.90       14.59      7.61 o
  15   8   7       65.62       79.66     10.21 o
  16   8   7       71.43      110.03     11.28 o
  17   8   7       33.36       43.18      9.97 o
   0   9   7       19.43       28.21      9.51 o
   1   9   7      628.06      618.21     20.26 o
   2   9   7       15.53       11.86      6.02 o
   3   9   7      442.24      463.94     19.68 o
   4   9   7      179.15      167.99     10.21 o
   5   9   7      618.36      594.00     17.19 o
   6   9   7      392.49      371.45     13.92 o
   7   9   7      151.64      162.02     10.00 o
   8   9   7       24.20       24.39      6.24 o
   9   9   7       27.00       26.01      6.07 o
  10   9   7       81.20       73.78     10.64 o
  11   9   7      171.84      183.92     14.83 o
  12   9   7      109.57      116.56     18.70 o
  13   9   7       39.03       35.52      8.67 o
  14   9   7       27.50       28.25     14.27 o
  15   9   7       38.65       32.80      8.82 o
  16   9   7       16.09       30.07      9.03 o
   1  10   7       44.11       49.74     11.50 o
   2  10   7       65.96       65.65      8.25 o
   3  10   7      357.13      320.13     13.80 o
   4  10   7        8.81        0.50      5.80 o
   5  10   7       31.51       30.03      6.82 o
   6  10   7       15.35       -3.04      5.58 o
   7  10   7      318.33      328.33     12.48 o
   8  10   7      451.16      468.81     14.63 o
   9  10   7        6.40       11.75      5.73 o
  10  10   7      409.91      415.07     15.94 o
  11  10   7      153.27      148.47     13.00 o
  12  10   7      284.81      289.43     23.96 o
  13  10   7       22.57        9.40     14.25 o
  14  10   7       86.04       83.00     11.19 o
  15  10   7       20.60       30.99      9.06 o
   0  11   7       50.17       68.37     15.89 o
   1  11   7      122.15      101.56      9.82 o
   2  11   7       17.79       21.65      9.18 o
   3  11   7       45.39       49.65      8.32 o
   4  11   7       30.58       23.40      7.16 o
   5  11   7       17.42        7.22      7.89 o
   6  11   7      129.39      148.25     10.90 o
   7  11   7       23.26       23.78      6.33 o
   8  11   7       69.74       72.94      8.14 o
   9  11   7        1.38        4.51      6.39 o
  10  11   7      106.04       91.49      9.74 o
  11  11   7       29.34       20.93      8.52 o
  12  11   7       17.51       23.73      9.14 o
  13  11   7       38.44       29.24      9.61 o
   1  12   7       75.72       73.30      9.56 o
   2  12   7       50.54       57.43      8.97 o
   3  12   7      148.30      158.14     12.00 o
   4  12   7       56.34       60.97      9.70 o
   5  12   7       49.55       42.48      8.30 o
   6  12   7       67.64       72.38     10.01 o
   7  12   7       72.62       88.75      9.08 o
   8  12   7       45.99       52.82      7.93 o
   9  12   7       42.59       37.66      8.45 o
  10  12   7       57.06       62.13     10.18 o
  11  12   7       47.06       45.53     12.35 o
  12  12   7       12.00        9.86     10.53 o
   0  13   7       90.85      109.80     16.42 o
   1  13   7       74.68       94.66     10.93 o
   2  13   7       78.26       90.37     10.66 o
   3  13   7       16.18       11.85      7.57 o
   4  13   7       53.77       60.33     14.45 o
   5  13   7      115.03      124.90     11.72 o
   6  13   7       23.71       16.54      7.14 o
   7  13   7      131.80      139.80     11.02 o
   8  13   7        3.75       18.54      8.14 o
   9  13   7       79.37      101.77     11.18 o
   1  14   7       12.65       14.13      8.39 o
   2  14   7       13.73       14.44      8.11 o
   3  14   7       63.68       61.24     10.42 o
   4  14   7       47.48       42.15      9.54 o
   5  14   7       38.11       32.40     11.22 o
   6  14   7        7.86        4.68      7.26 o
   0   0   8     2428.43     2531.05     71.53 o
   2   0   8       30.88       19.53      5.19 o
   4   0   8      624.75      607.55     18.33 o
   6   0   8     1099.05     1138.44     23.22 o
   8   0   8       25.00       23.42      5.04 o
  10   0   8      292.60      286.78     18.65 o
  12   0   8      574.58      567.35     57.79 o
  14   0   8       71.40       55.70      8.63 o
  16   0   8        0.70        6.76      6.85 o
  18   0   8      306.01      389.54     34.74 o
  20   0   8        3.61       -8.26     14.79 o
   1   1   8     1646.50     1669.38     26.04 o
   2   1   8      216.39      228.23      7.92 o
   3   1   8      863.11      866.84     16.48 o
   4   1   8       15.14       10.15      4.34 o
   5   1   8     1070.45     1109.36     19.35 o
   6   1   8       66.78       68.20      4.62 o
   7   1   8       54.82       52.41      4.06 o
   8   1   8      547.22      565.05     10.84 o
   9   1   8      284.94      275.82      7.52 o
  10   1   8      101.81      108.85      6.45 o
  11   1   8      128.59      121.22      5.48 o
  12   1   8       57.05       52.46      5.83 o
  13   1   8       15.09       12.21      4.69 o
  14   1   8       96.85       90.15      8.64 o
  15   1   8      124.46      122.37      7.97 o
  16   1   8       23.90       21.74      6.62 o
  17   1   8       90.79       97.51      7.49 o
  18   1   8       50.44       48.45      7.42 o
  19   1   8       10.85        5.18     15.07 o
  20   1   8       27.04       14.14     17.17 o
   0   2   8      533.36      635.79     35.39 o
   1   2   8      802.82      828.56     19.95 o
   2   2   8      340.11      339.64      9.80 o
   3   2   8      644.13      646.07     13.97 o
   4   2   8      316.02      320.57      9.61 o
   5   2   8      589.73      592.24     11.72 o
   6   2   8      256.96      271.68      8.33 o
   7   2   8      424.61      444.19      9.50 o
   8   2   8     1544.77     1532.58     20.72 o
   9   2   8       91.20       91.76      4.95 o
  10   2   8       91.01       93.77      5.08 o
  11   2   8      181.43      184.58      6.56 o
  12   2   8       79.73       67.26      9.19 o
  13   2   8      263.05      268.36     13.52 o
  14   2   8      455.99      456.56     13.58 o
  15   2   8      225.73      239.14     15.28 o
  16   2   8       86.39       82.73      7.15 o
  17   2   8       91.16       95.95      9.71 o
  18   2   8       28.75       24.32      5.74 o
  19   2   8       11.58       21.82      8.10 o
   1   3   8      699.47      717.35     15.37 o
   2   3   8     1243.83     1361.15     34.83 o
   3   3   8      754.87      718.78     18.72 o
   4   3   8       27.34       33.36      3.94 o
   5   3   8      150.82      155.76      6.31 o
   6   3   8      157.32      135.26      7.15 o
   7   3   8      122.34      126.80      6.67 o
   8   3   8      196.37      198.23      8.09 o
   9   3   8       67.16       58.84      4.53 o
  10   3   8      104.28      103.86      5.39 o
  11   3   8      199.69      179.89      6.72 o
  12   3   8       42.25       45.00      6.18 o
  13   3   8      784.27      753.73     17.67 o
  14   3   8      262.10      250.02     10.51 o
  15   3   8       67.59       76.67      9.36 o
  16   3   8       77.79       71.96     11.52 o
  17   3   8       36.20       39.08      6.29 o
  18   3   8       10.12        7.68      5.40 o
  19   3   8        2.68        1.21      6.88 o
   0   4   8      347.97      402.30     16.47 o
   1   4   8     1062.64     1070.95     20.21 o
   2   4   8      563.58      555.24     13.63 o
   3   4   8      367.57      331.99     13.11 o
   4   4   8      196.79      199.88      7.15 o
   5   4   8      357.83      357.45      9.15 o
   6   4   8       48.60       53.00      7.48 o
   7   4   8      181.03      186.41      7.13 o
   8   4   8      143.33      132.53      7.11 o
   9   4   8       18.57       23.00      4.41 o
  10   4   8       75.94       83.11      5.35 o
  11   4   8      228.55      219.85      7.63 o
  12   4   8      318.26      311.13     11.74 o
  13   4   8      191.63      189.62      9.67 o
  14   4   8       10.67        4.51      5.43 o
  15   4   8       44.15       47.97     10.16 o
  16   4   8       61.34       72.80      7.50 o
  17   4   8       20.04       19.24      6.12 o
  18   4   8       16.40       17.77      6.04 o
  19   4   8       14.26       15.20      7.92 o
   1   5   8       78.20      100.38      6.90 o
   2   5   8     1291.46     1224.11     18.84 o
   3   5   8      366.87      382.87     12.80 o
   4   5   8      654.23      640.48     12.46 o
   5   5   8      685.63      665.27     14.80 o
   6   5   8      282.69      260.60      8.17 o
   7   5   8        6.08        8.27      3.63 o
   8   5   8      169.22      172.33      7.12 o
   9   5   8      433.77      438.42     10.33 o
  10   5   8       13.76       18.22      4.05 o
  11   5   8      546.11      526.05     13.11 o
  12   5   8      202.67      176.94     14.30 o
  13   5   8        2.97       -2.29      4.76 o
  14   5   8       44.24       43.61      9.00 o
  15   5   8       30.04       30.69      6.35 o
  16   5   8        4.67       -2.27      5.18 o
  17   5   8       20.39       16.55      6.32 o
  18   5   8       11.04        5.23      9.04 o
   0   6   8      248.97      240.97     16.40 o
   1   6   8      333.85      315.39     11.18 o
   2   6   8      207.31      201.24     11.83 o
   3   6   8      158.73      138.27      8.16 o
   4   6   8      575.63      549.74     23.95 o
   5   6   8      124.59      109.14      9.23 o
   6   6   8       51.96       53.29      4.69 o
   7   6   8      202.28      198.33     12.31 o
   8   6   8      475.95      459.77     10.82 o
   9   6   8        7.28       -0.57      3.74 o
  10   6   8      402.37      398.11     12.45 o
  11   6   8      279.99      287.46     10.19 o
  12   6   8      115.03      111.17     11.83 o
  13   6   8       18.04       16.45      5.88 o
  14   6   8       53.10       50.98      7.06 o
  15   6   8      121.13      113.87      9.06 o
  16   6   8       45.91       54.72      7.60 o
  17   6   8       31.17       32.96      9.56 o
  18   6   8       28.50       37.28      8.28 o
   1   7   8       48.34       69.05      7.13 o
   2   7   8      311.79      295.11     11.44 o
   3   7   8      123.78       95.86      7.89 o
   4   7   8      342.14      321.39     12.00 o
   5   7   8      751.99      704.98     17.71 o
   6   7   8      324.80      334.08     18.99 o
   7   7   8      164.24      158.29      9.25 o
   8   7   8      990.79      980.69     16.76 o
   9   7   8      189.04      192.02     10.31 o
  10   7   8      199.68      219.28      8.27 o
  11   7   8      210.40      207.46      9.06 o
  12   7   8       45.40       56.09      7.02 o
  13   7   8       29.94       28.75      7.03 o
  14   7   8       49.60       55.75      7.62 o
  15   7   8       32.01       34.22      8.14 o
  16   7   8       63.68       60.45     10.72 o
  17   7   8       17.15       18.17      9.94 o
   0   8   8      957.67      944.61     30.55 o
   1   8   8      509.11      503.21     20.83 o
   2   8   8       90.62      120.42      8.90 o
   3   8   8      119.59      129.67      9.15 o
   4   8   8      978.57      965.13     27.49 o
   5   8   8      524.04      527.25     15.96 o
   6   8   8      121.60      112.42     11.70 o
   7   8   8      621.23      660.62     17.65 o
   8   8   8      263.80      262.59     10.89 o
   9   8   8      605.50      571.78     15.11 o
  10   8   8       25.53       31.74      5.91 o
  11   8   8       23.13       16.74      6.14 o
  12   8   8        3.86        2.60      8.82 o
  13   8   8       12.84        2.63      6.79 o
  14   8   8       17.70       18.47     11.08 o
  15   8   8       40.05       60.31      9.83 o
  16   8   8       16.72       20.79      8.66 o
   1   9   8       27.35       30.70      6.79 o
   2   9   8       13.06        5.23      5.57 o
   3   9   8       82.58       68.14      8.83 o
   4   9   8      252.34      248.32     12.12 o
   5   9   8       26.02       27.57      6.53 o
   6   9   8      102.82       99.34     10.14 o
   7   9   8       74.52       77.55      8.35 o
   8   9   8       43.66       54.84      7.07 o
   9   9   8      323.77      326.31     12.26 o
  10   9   8       93.96       91.09      9.21 o
  11   9   8      137.46      117.67     12.68 o
  12   9   8        1.12       -3.15      6.78 o
  13   9   8        0.59        3.27      8.28 o
  14   9   8       22.77       49.15      9.49 o
  15   9   8       82.69      101.80     12.02 o
   0  10   8      493.07      553.56     25.04 o
   1  10   8        5.46       -0.28      5.86 o
   2  10   8      202.66      210.51     12.09 o
   3  10   8      198.34      171.98     11.19 o
   4  10   8      242.75      237.07     12.62 o
   5  10   8      104.63      102.62      9.56 o
   6  10   8      134.91      132.10     10.33 o
   7  10   8       68.91       63.21      9.43 o
   8  10   8      138.02      144.67      9.70 o
   9  10   8      300.33      288.84     13.17 o
  10  10   8      146.89      153.11     11.42 o
  11  10   8      115.09       88.35     11.41 o
  12  10   8       46.41       43.86      9.56 o
  13  10   8       11.30        4.51      8.05 o
  14  10   8       26.68       24.71     13.42 o
   1  11   8        1.33       -0.14      6.38 o
   2  11   8        2.43       12.14      6.56 o
   3  11   8      103.63       91.44      9.89 o
   4  11   8       64.04       73.54      9.00 o
   5  11   8      126.57      117.31     11.38 o
   6  11   8       12.95       12.05      6.84 o
   7  11   8        9.19       14.95      6.40 o
   8  11   8        8.54        4.70      5.76 o
   9  11   8       81.93       97.21     10.50 o
  10  11   8        2.48        9.01      7.02 o
  11  11   8        1.98       20.52      9.02 o
  12  11   8       48.14       52.95     12.18 o
  13  11   8       17.53       16.95      8.93 o
   0  12   8       54.44       42.92     14.49 o
   1  12   8      265.37      279.20     14.79 o
   2  12   8        4.37        1.99      6.74 o
   3  12   8        1.29        8.32      7.17 o
   4  12   8       28.30       27.53      8.11 o
   5  12   8       56.83       54.57      9.11 o
   6  12   8       27.62       27.97      7.93 o
   7  12   8        8.60        2.83      6.29 o
   8  12   8        4.83       -0.57      5.96 o
   9  12   8        2.32       -5.78      6.86 o
  10  12   8       30.28       36.65      8.63 o
  11  12   8        0.53        3.56      8.90 o
   1  13   8       31.32       49.97      9.56 o
   2  13   8       45.94       55.94      9.86 o
   3  13   8        3.32       -0.72      7.38 o
   4  13   8       13.43       20.38      8.37 o
   5  13   8       10.50       24.88      8.15 o
   6  13   8        4.53        0.17      6.69 o
   7  13   8        0.77       -0.98      6.37 o
   8  13   8       43.25       34.58     13.34 o
   0  14   8        3.89        2.34     11.27 o
   1  14   8       61.87       83.18     11.22 o
   2  14   8       18.88       33.68      9.39 o
   3  14   8       75.24       86.34     11.64 o
   4  14   8       27.33       34.56      9.49 o
   5  14   8       16.04       30.37      9.44 o
   2   0   9     1194.01     1215.72     30.11 o
   4   0   9     1428.84     1476.67     34.58 o
   6   0   9       51.15       44.50      7.68 o
   8   0   9      354.87      350.68     18.62 o
  10   0   9        5.20       10.58      4.63 o
  12   0   9      302.68      283.51     15.08 o
  14   0   9       64.07       55.25     11.08 o
  16   0   9       52.23       70.82      9.72 o
  18   0   9       26.30       55.32      9.89 o
   0   1   9      924.62      938.44     25.48 o
   1   1   9      152.38      149.90      7.13 o
   2   1   9      714.83      748.75     15.71 o
   3   1   9      112.39       99.40      6.15 o
   4   1   9      137.52      139.44      7.40 o
   5   1   9       18.57       17.69      4.12 o
   6   1   9      291.89      272.05     13.59 o
   7   1   9      136.96      152.41      6.15 o
   8   1   9      171.99      172.16      7.86 o
   9   1   9       60.16       63.15      4.71 o
  10   1   9      236.45      233.82     13.64 o
  11   1   9      291.76      290.60      8.23 o
  12   1   9       89.60       88.58      7.07 o
  13   1   9       28.48       29.20      5.61 o
  14   1   9       93.10       93.70      7.43 o
  15   1   9       10.10       -3.35      5.31 o
  16   1   9       89.72       87.92      7.50 o
  17   1   9       15.01       18.36      5.75 o
  18   1   9        9.69       18.07      5.63 o
  19   1   9       36.01       35.33      8.40 o
   1   2   9      342.81      340.97     10.36 o
   2   2   9      600.81      633.49     14.42 o
   3   2   9      997.35     1050.74     19.72 o
   4   2   9      157.61      146.77      7.39 o
   5   2   9      370.21      372.83      9.66 o
   6   2   9      333.48      324.82      9.08 o
   7   2   9      899.23      866.35     15.61 o
   8   2   9      294.83      277.22      9.70 o
   9   2   9      147.34      140.64      6.16 o
  10   2   9      348.55      335.93      8.98 o
  11   2   9       64.11       64.50      4.92 o
  12   2   9      172.24      157.11      9.25 o
  13   2   9      402.33      383.47     12.81 o
  14   2   9        4.66        3.32      5.02 o
  15   2   9      134.06      123.29      8.36 o
  16   2   9       61.17       60.08      7.06 o
  17   2   9       55.02       46.53      6.78 o
  18   2   9       13.51       19.11      5.90 o
  19   2   9        9.46       10.82      7.38 o
   0   3   9      317.95      321.69     14.57 o
   1   3   9      674.83      629.13     14.72 o
   2   3   9      871.34      884.65     19.98 o
   3   3   9      566.47      550.70     13.75 o
   4   3   9      519.22      487.29     12.80 o
   5   3   9      283.11      295.83      8.69 o
   6   3   9       76.23       80.54      5.37 o
   7   3   9      100.33      103.43      7.44 o
   8   3   9      204.60      209.98      7.28 o
   9   3   9      230.27      233.70      7.67 o
  10   3   9      138.95      139.11      6.52 o
  11   3   9      123.81      140.64      7.12 o
  12   3   9      755.95      758.45     18.14 o
  13   3   9       73.42       65.54      6.88 o
  14   3   9        1.65        2.68      4.66 o
  15   3   9       10.65       15.02      5.42 o
  16   3   9        8.31       10.80      5.58 o
  17   3   9        1.98        6.36      5.32 o
  18   3   9        1.26       -5.34      5.34 o
  19   3   9       60.82       61.63     10.10 o
   1   4   9      938.97      939.69     19.37 o
   2   4   9      782.07      787.69     21.06 o
   3   4   9     1183.39     1131.57     25.57 o
   4   4   9        9.78       13.24      3.69 o
   5   4   9      198.05      183.96      9.07 o
   6   4   9      389.75      391.06     10.20 o
   7   4   9      233.95      222.96      9.11 o
   8   4   9      163.85      181.49      7.10 o
   9   4   9      196.08      203.41      7.54 o
  10   4   9      643.36      639.41     16.91 o
  11   4   9     1416.25     1421.99     23.04 o
  12   4   9      108.18       85.09      7.55 o
  13   4   9       22.92       20.84      5.67 o
  14   4   9       79.49       78.71      8.23 o
  15   4   9       53.94       82.35      7.89 o
  16   4   9        2.52        9.71      5.67 o
  17   4   9        6.02        7.91      5.77 o
  18   4   9        5.78       14.79      6.40 o
   0   5   9      471.92      478.44     19.25 o
   1   5   9       48.88       55.85      7.59 o
   2   5   9      139.24      139.98     14.94 o
   3   5   9        2.65       -2.99      2.99 o
   4   5   9      184.83      199.70      7.33 o
   5   5   9       32.16       31.70      4.29 o
   6   5   9       34.37       35.18      4.46 o
   7   5   9      353.80      371.64     10.26 o
   8   5   9       41.52       47.53      5.20 o
   9   5   9      114.17       90.23      5.93 o
  10   5   9      571.02      555.95     12.18 o
  11   5   9       26.38       30.57      5.34 o
  12   5   9       21.94       21.80      5.81 o
  13   5   9        1.70        5.41      7.15 o
  14   5   9       56.95       49.54      7.70 o
  15   5   9        0.38       -1.50      5.24 o
  16   5   9       20.52       30.67      6.70 o
  17   5   9       18.76        9.53      6.07 o
  18   5   9        1.43        4.17      6.38 o
   1   6   9      353.46      389.62     12.82 o
   2   6   9      733.25      728.18     17.79 o
   3   6   9      158.92      154.74      9.01 o
   4   6   9      146.14      145.20      5.98 o
   5   6   9       94.84      100.62      5.71 o
   6   6   9      875.30      886.48     16.44 o
   7   6   9      298.66      299.19      9.41 o
   8   6   9      135.72      149.90      9.15 o
   9   6   9      282.19      283.34      8.99 o
  10   6   9      406.88      379.59     10.35 o
  11   6   9      104.38       81.52      6.80 o
  12   6   9       51.78       60.87      7.04 o
  13   6   9       41.17       38.00      6.61 o
  14   6   9       71.07       70.48      7.90 o
  15   6   9        8.23        3.76      5.81 o
  16   6   9        4.73        2.89      6.04 o
  17   6   9       13.02        5.61      7.85 o
   0   7   9      179.48      183.01     15.23 o
   1   7   9      675.59      622.33     17.07 o
   2   7   9       52.17       58.94      7.27 o
   3   7   9      214.60      194.58     11.82 o
   4   7   9      164.08      180.61     13.09 o
   5   7   9      242.75      227.19     10.94 o
   6   7   9      139.07      148.03     11.41 o
   7   7   9      333.57      332.22     15.77 o
   8   7   9       23.15       25.88      6.16 o
   9   7   9      188.55      180.86     10.69 o
  10   7   9        8.88        6.28      4.97 o
  11   7   9        5.17        4.46      5.57 o
  12   7   9        0.15        3.42      8.32 o
  13   7   9       33.19       29.38      7.97 o
  14   7   9       24.01       29.09      8.34 o
  15   7   9       19.21       32.56      8.42 o
  16   7   9       11.65        0.07      9.87 o
   1   8   9      100.12       87.93      8.53 o
   2   8   9      289.18      301.84     12.87 o
   3   8   9      252.47      253.03     11.89 o
   4   8   9      324.34      347.24     13.60 o
   5   8   9      302.42      287.20     12.90 o
   6   8   9      927.64      844.71     23.76 o
   7   8   9        4.23        6.49      5.82 o
   8   8   9       19.99       18.97      7.17 o
   9   8   9        5.80        0.93      5.00 o
  10   8   9       96.76       96.47      9.12 o
  11   8   9        2.07       -5.23      5.23 o
  12   8   9       19.11        8.48      9.09 o
  13   8   9       44.04       47.59      9.41 o
  14   8   9        4.45        3.27      7.28 o
  15   8   9       51.12       56.90     14.89 o
  16   8   9       10.92       -0.35      7.49 o
   0   9   9       53.46       54.93     11.33 o
   1   9   9      186.59      209.92     11.82 o
   2   9   9       86.79       56.87      7.93 o
   3   9   9       94.59       98.96      9.35 o
   4   9   9        2.31       -5.36      5.36 o
   5   9   9      403.23      348.74     14.11 o
   6   9   9      135.60      134.44     10.04 o
   7   9   9      249.04      243.57     17.30 o
   8   9   9      123.94      126.29      9.15 o
   9   9   9       62.54       68.62      7.70 o
  10   9   9       19.13       28.65     10.22 o
  11   9   9       91.25      125.35     17.16 o
  12   9   9        2.08        5.33      7.54 o
  13   9   9       83.56       75.16     11.00 o
  14   9   9        7.01        6.35      8.00 o
  15   9   9       22.65       23.30      9.02 o
   1  10   9      164.82      181.12     14.59 o
   2  10   9       65.25       81.88      9.33 o
   3  10   9       32.50       30.47      8.01 o
   4  10   9      148.47      134.14     10.71 o
   5  10   9        9.03        9.22      8.10 o
   6  10   9       37.44       29.90      7.28 o
   7  10   9        5.35        8.97      6.17 o
   8  10   9       89.53       94.19      8.66 o
   9  10   9        5.41        9.81      6.13 o
  10  10   9       79.26      101.65     11.89 o
  11  10   9        3.40        2.98      7.56 o
  12  10   9       21.67       15.47      8.67 o
  13  10   9        2.45       12.35      8.55 o
   0  11   9      531.38      539.93     26.71 o
   1  11   9       54.27       50.24      8.81 o
   2  11   9       11.40        1.40      7.23 o
   3  11   9       11.92       16.76      7.18 o
   4  11   9        4.79       -1.43      6.27 o
   5  11   9       80.29       86.14      9.86 o
   6  11   9       23.14       28.60      9.05 o
   7  11   9       37.44       36.51      7.80 o
   8  11   9        2.23        2.78      6.71 o
   9  11   9        1.84       -5.87      6.50 o
  10  11   9       53.61       40.48      8.78 o
  11  11   9        3.93        9.89      8.88 o
  12  11   9       33.00       38.50     19.18 o
   1  12   9       25.20       23.82      8.24 o
   2  12   9       15.65       11.82      8.73 o
   3  12   9        2.41        6.05      7.23 o
   4  12   9       83.57       88.78     10.57 o
   5  12   9        0.73        1.56      7.03 o
   6  12   9        5.59       -6.12      6.12 o
   7  12   9       19.35       17.69      7.09 o
   8  12   9       11.85        8.26      6.70 o
   9  12   9       14.37       20.93      8.26 o
  10  12   9       56.84       48.48     14.24 o
   0  13   9       65.84       56.05     14.32 o
   1  13   9       73.11      120.09     12.18 o
   2  13   9        7.67       16.49      8.20 o
   3  13   9       10.79       18.75      8.01 o
   4  13   9       16.01       12.56      8.11 o
   5  13   9       15.69        2.44      7.61 o
   6  13   9        6.11       -0.50      7.25 o
   7  13   9       13.97       12.98      7.33 o
   1  14   9       19.13       13.01      9.08 o
   2  14   9       26.22       31.55     10.96 o
   0   0  10      291.11      299.99     20.11 o
   2   0  10      348.24      366.06     15.45 o
   4   0  10      557.79      590.31     19.89 o
   6   0  10      201.96      191.98     18.17 o
   8   0  10      351.29      338.84     12.87 o
  10   0  10      355.36      327.13     17.45 o
  12   0  10      526.05      588.48     48.48 o
  14   0  10       48.99       67.52      9.96 o
  16   0  10      157.71      203.04     14.71 o
  18   0  10       94.07      118.29     18.85 o
   1   1  10      170.71      146.98      7.70 o
   2   1  10       61.37       70.46      6.44 o
   3   1  10      268.59      236.08     11.21 o
   4   1  10      292.61      293.27      9.99 o
   5   1  10      275.20      269.94      9.69 o
   6   1  10      360.61      330.23     11.18 o
   7   1  10      323.29      318.68      9.56 o
   8   1  10      135.92      135.92      9.02 o
   9   1  10       22.34       24.30      4.15 o
  10   1  10       38.09       34.65      4.46 o
  11   1  10      244.59      214.36      7.67 o
  12   1  10       95.40       95.23     10.36 o
  13   1  10       14.07       10.46      5.08 o
  14   1  10      152.40      135.79      8.61 o
  15   1  10       12.36       15.20      5.50 o
  16   1  10       81.63       96.76     11.13 o
  17   1  10        3.48        2.30      5.31 o
  18   1  10       15.31        9.33      5.99 o
   0   2  10       65.83       57.68      8.37 o
   1   2  10      133.58      133.55      7.50 o
   2   2  10        7.48        6.50      4.10 o
   3   2  10       10.19        2.28      3.94 o
   4   2  10      230.79      210.79      8.98 o
   5   2  10      534.93      488.24     13.63 o
   6   2  10      328.95      314.62     10.83 o
   7   2  10      113.69      117.71      6.46 o
   8   2  10      196.62      184.99      8.09 o
   9   2  10      595.25      573.94     12.09 o
  10   2  10       30.36       22.10      4.27 o
  11   2  10      130.21      121.46      6.38 o
  12   2  10      111.36      104.81      7.88 o
  13   2  10       38.63       44.00      6.31 o
  14   2  10      150.68      149.91      9.07 o
  15   2  10        1.60       -2.84      4.81 o
  16   2  10       67.24       68.05      7.41 o
  17   2  10       30.33       29.56      6.47 o
  18   2  10        4.64        6.23      5.62 o
   1   3  10        7.82       15.68      4.51 o
   2   3  10     1530.12     1525.89     26.70 o
   3   3  10      280.88      247.34      9.76 o
   4   3  10      213.41      220.75      9.43 o
   5   3  10      262.67      244.78      8.54 o
   6   3  10        5.68       10.93      3.87 o
   7   3  10       54.29       50.16      5.18 o
   8   3  10      357.00      348.16      9.53 o
   9   3  10      265.59      258.52      8.60 o
  10   3  10      221.74      202.39      7.72 o
  11   3  10      570.76      509.46     11.59 o
  12   3  10       68.43       62.08      8.47 o
  13   3  10       37.54       24.69      5.97 o
  14   3  10      201.23      214.10     10.54 o
  15   3  10      121.95      146.14      9.42 o
  16   3  10       51.37       57.05      7.39 o
  17   3  10       10.16       14.81      6.08 o
  18   3  10       37.56       51.97      7.55 o
   0   4  10      348.17      377.54     17.19 o
   1   4  10      534.79      531.13     14.65 o
   2   4  10      167.79      189.51      9.24 o
   3   4  10      194.43      181.84      8.97 o
   4   4  10        8.35        4.80      3.74 o
   5   4  10      153.73      146.14      8.14 o
   6   4  10       80.30       78.26      6.70 o
   7   4  10       98.10       98.44      8.19 o
   8   4  10      394.88      411.87     11.10 o
   9   4  10       44.73       39.73      4.94 o
  10   4  10       43.27       48.86      7.31 o
  11   4  10       22.94       28.55      5.18 o
  12   4  10       29.77       31.33      6.05 o
  13   4  10       55.19       60.95      7.31 o
  14   4  10       17.41       26.38      6.08 o
  15   4  10       35.59       45.05      7.73 o
  16   4  10       14.74       31.96      6.67 o
  17   4  10        9.31        1.70      6.00 o
  18   4  10       54.78       54.79      8.77 o
   1   5  10      127.16      140.14      8.67 o
   2   5  10      586.25      620.52     16.27 o
   3   5  10     1153.14     1140.06     19.41 o
   4   5  10       58.32       61.12      5.30 o
   5   5  10       11.83        7.55      3.86 o
   6   5  10      166.63      160.50      8.10 o
   7   5  10        0.99       -3.78      3.78 o
   8   5  10       11.06       15.06      4.51 o
   9   5  10      486.17      478.84     11.64 o
  10   5  10      310.99      301.61      9.51 o
  11   5  10       47.38       43.50      5.84 o
  12   5  10       72.81       66.37      7.38 o
  13   5  10       79.56       69.60      7.61 o
  14   5  10       48.46       46.51      7.13 o
  15   5  10       36.34       35.04      6.77 o
  16   5  10       17.48       21.03      6.84 o
  17   5  10       22.98       38.90      7.53 o
   0   6  10      907.30      906.42     29.51 o
   1   6  10      201.07      206.44     10.60 o
   2   6  10      371.37      355.67      9.16 o
   3   6  10      105.41      116.84      5.84 o
   4   6  10      529.96      543.19     12.15 o
   5   6  10      219.75      217.62      8.04 o
   6   6  10      195.30      201.19      8.04 o
   7   6  10      147.58      154.33      9.10 o
   8   6  10      125.83      114.63     10.69 o
   9   6  10      286.43      295.86      9.46 o
  10   6  10      159.84      162.04      8.31 o
  11   6  10       42.76       45.24      6.02 o
  12   6  10       86.57       88.62      8.18 o
  13   6  10       95.86      109.57      9.24 o
  14   6  10       26.05       32.46     11.54 o
  15   6  10       17.45       27.69      8.17 o
  16   6  10       40.85       53.51      9.42 o
   1   7  10       64.04       70.66      7.88 o
   2   7  10       10.52       12.20      5.68 o
   3   7  10      661.64      668.99     18.25 o
   4   7  10      230.88      220.44     11.26 o
   5   7  10     3044.23     2880.23     45.79 o
   6   7  10      425.87      384.60     14.31 o
   7   7  10      684.92      684.92     20.70 o
   8   7  10      125.24      113.86      9.05 o
   9   7  10      203.89      219.59     13.14 o
  10   7  10        8.99        1.58      7.15 o
  11   7  10       58.88       53.69      7.90 o
  12   7  10       17.82       12.63      7.40 o
  13   7  10        6.73        0.53      6.73 o
  14   7  10        4.28       12.88      9.38 o
  15   7  10       27.39       28.56      8.62 o
  16   7  10       33.82       40.40      9.29 o
   0   8  10       74.49       67.78     11.81 o
   1   8  10       47.58       59.34      7.92 o
   2   8  10       42.58       28.93      6.66 o
   3   8  10       70.75       55.52     12.59 o
   4   8  10      282.09      254.94     13.23 o
   5   8  10       19.28       31.40      7.19 o
   6   8  10        8.52       13.86      6.27 o
   7   8  10       40.94       45.09      7.41 o
   8   8  10       28.50       30.93      6.91 o
   9   8  10       47.43       51.05      7.00 o
  10   8  10        8.24       13.45      6.41 o
  11   8  10       57.88       40.97      9.31 o
  12   8  10       15.63       14.41      7.81 o
  13   8  10       17.30        6.78      7.72 o
  14   8  10       16.68       33.34     12.17 o
  15   8  10       14.19       27.82      9.33 o
   1   9  10        3.17        3.95      6.02 o
   2   9  10        3.87       -1.45      5.70 o
   3   9  10       92.24       83.39      9.18 o
   4   9  10      110.77      115.70      9.99 o
   5   9  10      109.86      101.01      9.48 o
   6   9  10       10.84        2.64      5.98 o
   7   9  10      108.16      104.86     11.37 o
   8   9  10       20.71       32.92      7.54 o
   9   9  10       56.18       49.63      7.25 o
  10   9  10       95.88       97.44      9.95 o
  11   9  10       26.23       26.45      9.07 o
  12   9  10       24.20        8.91     10.73 o
  13   9  10       16.35       13.16      8.47 o
  14   9  10        0.31        9.59      8.47 o
   0  10  10      164.94      148.44     16.05 o
   1  10  10      114.20      122.05     10.72 o
   2  10  10       20.34       24.84      9.80 o
   3  10  10        1.22       -5.79      5.79 o
   4  10  10       78.14       93.81     12.41 o
   5  10  10       32.07       40.96      8.07 o
   6  10  10      106.14       95.56      9.87 o
   7  10  10       91.77       96.65      9.85 o
   8  10  10      102.48      120.60     10.44 o
   9  10  10       23.02       24.94      7.88 o
  10  10  10       17.46       17.32      7.76 o
  11  10  10       15.27        9.07      8.49 o
  12  10  10       27.59       26.06      9.74 o
   1  11  10        1.60       -5.66      6.56 o
   2  11  10       21.11       29.71      7.82 o
   3  11  10       23.48       19.16      7.76 o
   4  11  10        8.80        5.76      7.12 o
   5  11  10        4.06       -1.63      6.28 o
   6  11  10       12.61        8.77      6.73 o
   7  11  10       19.78       29.30      7.80 o
   8  11  10       12.49        7.47      6.39 o
   9  11  10       33.63       41.25      9.12 o
  10  11  10       25.54       24.93      8.47 o
  11  11  10       18.68       29.48     14.98 o
   0  12  10       56.34      101.87     16.02 o
   1  12  10       18.90        5.66      7.57 o
   2  12  10       13.97       18.41      8.40 o
   3  12  10        0.66       -8.39      8.39 o
   4  12  10       30.68       30.23      8.46 o
   5  12  10       22.64       35.92      8.68 o
   6  12  10       25.90       33.95      8.37 o
   7  12  10       23.18       29.52      8.33 o
   8  12  10        0.67        5.63      7.77 o
   9  12  10       20.45       37.66      9.30 o
   1  13  10       12.51        5.05      8.94 o
   2  13  10       25.65       30.16      9.51 o
   3  13  10       19.21       20.95      8.53 o
   4  13  10       35.01       28.93      8.77 o
   5  13  10       19.76       26.82      9.05 o
   2   0  11      104.11      133.54     10.81 o
   4   0  11      508.63      535.74     29.93 o
   6   0  11      405.10      377.65     16.71 o
   8   0  11      219.53      197.32     10.91 o
  10   0  11       23.37       28.62      6.28 o
  12   0  11      126.09      130.32     12.32 o
  14   0  11      124.90      143.05     14.35 o
  16   0  11       18.62       26.36      9.29 o
  18   0  11       24.23       17.35      9.44 o
   0   1  11      222.95      217.81     13.44 o
   1   1  11      288.39      290.61     15.01 o
   2   1  11       26.11       28.69      5.06 o
   3   1  11      169.98      179.36      8.71 o
   4   1  11       73.17       72.11      6.67 o
   5   1  11      336.97      316.93     15.69 o
   6   1  11      212.05      210.73      9.49 o
   7   1  11      290.86      293.21     15.91 o
   8   1  11        7.13        4.59      3.68 o
   9   1  11       13.77       19.16      4.19 o
  10   1  11       10.07        4.19      3.69 o
  11   1  11      143.69      151.16      7.09 o
  12   1  11       52.76       53.16      8.84 o
  13   1  11       17.42       16.78      5.53 o
  14   1  11       15.81       19.32      5.77 o
  15   1  11       66.78       80.52      7.80 o
  16   1  11       27.91       29.31      6.64 o
  17   1  11       25.08       26.16      6.56 o
  18   1  11       15.48        2.76      6.08 o
   1   2  11       27.05       20.21      4.71 o
   2   2  11      381.23      353.12     11.87 o
   3   2  11      342.15      317.21     11.07 o
   4   2  11      221.99      204.49     14.31 o
   5   2  11      336.87      336.31     14.95 o
   6   2  11      439.81      426.07     16.13 o
   7   2  11      127.03      117.49      7.96 o
   8   2  11      129.56      128.59      6.59 o
   9   2  11       66.79       56.50      5.29 o
  10   2  11      114.79      102.34      7.53 o
  11   2  11       40.69       44.50      4.96 o
  12   2  11       19.73       16.20      5.48 o
  13   2  11       65.38       71.19      7.49 o
  14   2  11       56.24       66.19      7.44 o
  15   2  11       14.98       14.97      7.49 o
  16   2  11       37.95       40.79      7.12 o
  17   2  11       14.24       18.88      6.55 o
   0   3  11     1128.52     1030.73     48.48 o
   1   3  11      114.87      103.31      7.59 o
   2   3  11      797.82      762.52     17.88 o
   3   3  11      245.67      231.06     10.27 o
   4   3  11      608.01      567.95     15.24 o
   5   3  11       30.05       26.62      4.83 o
   6   3  11       48.98       46.47      5.49 o
   7   3  11       92.58       95.18      6.74 o
   8   3  11      839.43      809.19     16.34 o
   9   3  11       13.49       15.57      4.23 o
  10   3  11      206.89      191.40      7.91 o
  11   3  11       99.75      108.43      7.30 o
  12   3  11       89.34       93.66      8.12 o
  13   3  11       66.74       88.80     10.76 o
  14   3  11       67.44       76.92      7.91 o
  15   3  11       25.32       28.34      6.56 o
  16   3  11       33.41       40.75      9.70 o
  17   3  11        8.13        5.33      8.82 o
   1   4  11       54.82       48.03      6.49 o
   2   4  11      303.32      298.80     11.91 o
   3   4  11       42.61       43.79      7.61 o
   4   4  11      740.84      700.51     19.55 o
   5   4  11      253.67      260.86     11.02 o
   6   4  11      118.76      121.47      6.94 o
   7   4  11      671.25      694.93     15.05 o
   8   4  11      195.84      170.11      8.00 o
   9   4  11      315.41      336.97      9.99 o
  10   4  11      205.89      206.53      8.29 o
  11   4  11      147.35      159.98      9.65 o
  12   4  11       45.79       49.50      6.77 o
  13   4  11       32.93       27.66      8.37 o
  14   4  11       38.54       36.16      6.90 o
  15   4  11      101.56      106.06      9.62 o
  16   4  11        2.51       -0.85      5.79 o
  17   4  11       10.52        8.58      7.19 o
   0   5  11      803.25      773.73     41.02 o
   1   5  11       98.74      108.69      8.47 o
   2   5  11      338.86      348.39     13.09 o
   3   5  11      154.09      156.44      7.68 o
   4   5  11        8.77        0.52      3.88 o
   5   5  11       32.20       35.11      4.97 o
   6   5  11      130.79      147.38      9.56 o
   7   5  11      271.68      279.11      9.81 o
   8   5  11       94.02       80.82      9.92 o
   9   5  11      106.20      107.85      6.80 o
  10   5  11      150.60      151.86      7.56 o
  11   5  11      151.43      151.60      8.61 o
  12   5  11       35.47       33.54      6.55 o
  13   5  11       22.70       33.72      6.77 o
  14   5  11      134.12      137.26      9.95 o
  15   5  11        8.98        4.77      6.13 o
  16   5  11       20.36       29.85      7.29 o
   1   6  11      132.11      122.80      9.18 o
   2   6  11      132.93      121.60      9.10 o
   3   6  11      163.28      153.91     14.69 o
   4   6  11       15.59       12.97      5.98 o
   5   6  11       17.54        7.43      5.96 o
   6   6  11      194.94      183.77     10.58 o
   7   6  11      192.05      209.31     10.92 o
   8   6  11        0.49       -0.90      5.28 o
   9   6  11       30.65       28.85      5.79 o
  10   6  11       35.97       29.30      5.82 o
  11   6  11       54.15       56.57      7.93 o
  12   6  11       15.68       16.46      7.63 o
  13   6  11       33.91       27.78      8.21 o
  14   6  11        5.66       -2.13      6.82 o
  15   6  11       24.84       24.15      8.22 o
  16   6  11       22.24       23.26      8.57 o
   0   7  11      228.17      235.65     30.33 o
   1   7  11      692.35      612.13     18.45 o
   2   7  11      150.97      147.76     19.42 o
   3   7  11       37.69       34.43      7.20 o
   4   7  11        3.01        5.88      5.93 o
   5   7  11      296.58      318.46     22.74 o
   6   7  11        8.32       13.97      6.30 o
   7   7  11      286.71      295.77     13.06 o
   8   7  11        8.74       13.43      6.31 o
   9   7  11       89.09       77.82      8.29 o
  10   7  11        7.41       14.85      6.49 o
  11   7  11       11.54       18.62      6.71 o
  12   7  11        3.69       14.13      7.62 o
  13   7  11       72.68       70.17     15.81 o
  14   7  11        1.07       -6.05      7.13 o
  15   7  11       63.13       83.12     16.55 o
   1   8  11       28.21       21.29      6.83 o
   2   8  11       38.00       29.32      6.94 o
   3   8  11        2.30       -0.98      5.86 o
   4   8  11        0.09       -5.61      5.61 o
   5   8  11       58.65       43.85      7.51 o
   6   8  11       55.56       45.04      7.90 o
   7   8  11      106.05       82.77     10.62 o
   8   8  11      132.31      158.64     16.10 o
   9   8  11        5.92       -4.61      5.30 o
  10   8  11       33.87       38.78      7.93 o
  11   8  11       71.71       41.31      9.67 o
  12   8  11        5.29       12.24      8.17 o
  13   8  11        4.64       -2.14      7.44 o
  14   8  11       51.32       59.12     10.63 o
   0   9  11      331.46      354.11     21.64 o
   1   9  11      163.70      149.96     11.30 o
   2   9  11       87.84       80.89      9.18 o
   3   9  11       50.45       47.21      8.89 o
   4   9  11       70.92       83.00      9.33 o
   5   9  11      218.81      220.77     17.62 o
   6   9  11       43.44       56.09      8.44 o
   7   9  11        0.49        3.97      6.04 o
   8   9  11        3.24        0.29      8.44 o
   9   9  11       11.51       -0.74      5.89 o
  10   9  11       12.73        7.21     11.30 o
  11   9  11       27.65       26.75      9.40 o
  12   9  11       24.70       24.71      9.11 o
  13   9  11       11.31       16.51     16.33 o
   1  10  11       30.37       27.52      7.76 o
   2  10  11       65.21       67.66      8.93 o
   3  10  11       65.89       88.20      9.95 o
   4  10  11       18.67        8.80      6.92 o
   5  10  11      112.21      114.70     13.98 o
   6  10  11       14.48       27.39      7.69 o
   7  10  11        5.74       21.93      7.50 o
   8  10  11       21.49       21.58      7.43 o
   9  10  11       33.52       13.58      7.64 o
  10  10  11        9.14       12.27      7.64 o
  11  10  11       31.09       19.63      9.85 o
   0  11  11       44.25       58.58     12.69 o
   1  11  11        9.31       17.05      9.44 o
   2  11  11       37.75       58.95      9.73 o
   3  11  11       31.18       17.45      7.68 o
   4  11  11       16.07        2.63     12.86 o
   5  11  11      109.54      132.47     11.93 o
   6  11  11        1.40       10.78      7.07 o
   7  11  11       13.28        8.07      7.44 o
   8  11  11       27.23       37.79      7.91 o
   9  11  11        5.37        2.90      7.55 o
  10  11  11       25.08        7.98     15.68 o
   1  12  11        0.38       -4.81      6.94 o
   2  12  11       44.18       47.02      9.95 o
   3  12  11       23.02       21.81      8.27 o
   4  12  11       10.16        3.22      7.54 o
   5  12  11        8.07       12.47      8.06 o
   6  12  11       15.11       23.41      8.51 o
   7  12  11        5.65       13.97      8.20 o
   0  13  11       47.65       82.13     18.57 o
   1  13  11      100.96      131.83     18.54 o
   2  13  11       33.21       41.12     10.09 o
   3  13  11       31.87       31.28     13.67 o
   0   0  12      428.10      447.76     26.83 o
   2   0  12      201.05      209.57     26.71 o
   4   0  12      651.02      572.76     21.59 o
   6   0  12      293.41      284.65     15.42 o
   8   0  12      166.05      178.11     11.03 o
  10   0  12      175.18      190.63     11.42 o
  12   0  12      166.27      156.10     13.55 o
  14   0  12       25.80       25.40      8.36 o
  16   0  12      138.00      130.85     13.63 o
   1   1  12       22.00       14.22      5.44 o
   2   1  12       25.54       19.87      5.06 o
   3   1  12       44.84       35.16      6.00 o
   4   1  12       69.00       51.12      6.54 o
   5   1  12       46.70       54.25      6.61 o
   6   1  12       49.04       47.38      6.30 o
   7   1  12      113.28      104.29      7.04 o
   8   1  12      146.65      155.06      7.32 o
   9   1  12        2.82        0.62      3.71 o
  10   1  12        5.63       -1.84      3.90 o
  11   1  12      121.85      126.00      6.97 o
  12   1  12       39.77       45.58      6.72 o
  13   1  12       90.73      108.33      9.07 o
  14   1  12        9.40       13.05      6.32 o
  15   1  12       13.74        9.31      5.85 o
  16   1  12       50.50       34.68      7.04 o
  17   1  12       25.14       38.07      7.08 o
   0   2  12      218.28      223.01     14.71 o
   1   2  12      817.46      785.48     20.75 o
   2   2  12      182.40      172.75     13.44 o
   3   2  12      571.41      517.55     14.89 o
   4   2  12     1126.41     1044.69     22.03 o
   5   2  12       40.65       44.66      6.45 o
   6   2  12      297.81      307.79     10.27 o
   7   2  12      814.60      758.65     16.22 o
   8   2  12       93.62       98.58      6.52 o
   9   2  12      164.76      151.65      7.49 o
  10   2  12      143.36      141.98      7.34 o
  11   2  12      102.15      103.12      7.30 o
  12   2  12       26.33        6.84      6.51 o
  13   2  12        7.05       -2.15      6.13 o
  14   2  12        7.11        5.64      5.73 o
  15   2  12       75.79       85.20      8.37 o
  16   2  12       53.55       50.92      7.66 o
  17   2  12       10.61        9.19      6.37 o
   1   3  12       95.16       84.44      7.84 o
   2   3  12       42.50       43.30      6.52 o
   3   3  12      129.14      116.49     13.61 o
   4   3  12      159.94      145.78     10.04 o
   5   3  12      357.20      333.56     10.79 o
   6   3  12      950.94      970.00     21.24 o
   7   3  12      380.27      379.30     12.79 o
   8   3  12       64.59       67.01      6.22 o
   9   3  12      316.53      301.82      9.79 o
  10   3  12       46.25       41.73      5.30 o
  11   3  12      170.95      148.87      8.43 o
  12   3  12       88.07       78.34      8.08 o
  13   3  12       10.83        8.19      5.59 o
  14   3  12       46.45       60.91      7.81 o
  15   3  12       26.99       31.30      7.03 o
  16   3  12       41.86       51.71      7.67 o
   0   4  12      149.23      175.91     14.24 o
   1   4  12      515.45      463.01     14.73 o
   2   4  12       51.07       63.34      7.29 o
   3   4  12      252.71      241.28     11.42 o
   4   4  12      275.86      276.22     12.01 o
   5   4  12       26.54       22.02      5.19 o
   6   4  12       53.07       61.02      8.09 o
   7   4  12        8.13       12.07      4.71 o
   8   4  12       30.17       35.37      5.69 o
   9   4  12       21.78       15.62      4.68 o
  10   4  12       39.89       39.87      5.38 o
  11   4  12       63.99       78.81      7.81 o
  12   4  12       15.83       16.87      5.91 o
  13   4  12      122.58      131.60     11.34 o
  14   4  12        7.44        7.05      6.07 o
  15   4  12        1.44        2.57      6.17 o
  16   4  12        5.73        6.67      9.91 o
   1   5  12       18.88       17.59      5.81 o
   2   5  12      318.92      271.17     14.87 o
   3   5  12      112.58      128.50      7.55 o
   4   5  12      856.09      825.45     24.97 o
   5   5  12      110.21      113.43      7.23 o
   6   5  12      310.87      314.34     19.24 o
   7   5  12       96.89      111.11      7.33 o
   8   5  12      196.59      207.97      9.25 o
   9   5  12       40.00       42.94      6.21 o
  10   5  12       71.77       69.99      6.20 o
  11   5  12       34.59       32.90      5.82 o
  12   5  12       41.59       48.42      7.64 o
  13   5  12        4.61       11.71      7.20 o
  14   5  12       42.48       31.31     15.63 o
  15   5  12        6.04       11.48      7.52 o
   0   6  12      111.37      124.73     13.74 o
   1   6  12       68.26       79.35      9.35 o
   2   6  12        3.10       -3.69      5.44 o
   3   6  12      157.97      145.39     10.28 o
   4   6  12        2.40        4.72      5.89 o
   5   6  12       12.90        6.72      8.04 o
   6   6  12       38.93       37.13      7.07 o
   7   6  12       11.93        8.60      6.10 o
   8   6  12       17.71       18.98      8.19 o
   9   6  12       50.37       50.93      6.84 o
  10   6  12       19.90       23.48      5.95 o
  11   6  12       16.64       13.61      7.66 o
  12   6  12       70.16       57.88     10.37 o
  13   6  12       24.71       32.48      8.76 o
  14   6  12       19.55       13.65      8.26 o
  15   6  12       19.78       40.82      9.51 o
   1   7  12      120.65      133.83     10.20 o
   2   7  12       61.05       48.04      7.86 o
   3   7  12      200.46      170.42     16.47 o
   4   7  12       59.08       55.70      8.12 o
   5   7  12      155.80      149.22     10.69 o
   6   7  12      142.68      147.20     10.54 o
   7   7  12      131.88      146.73     10.64 o
   8   7  12       17.08       23.97      6.78 o
   9   7  12       25.30       24.12      6.16 o
  10   7  12        9.01       -0.57      6.26 o
  11   7  12       13.43       18.97      8.45 o
  12   7  12       23.49       23.09      8.84 o
  13   7  12       45.44       66.70     11.61 o
  14   7  12        2.26        0.23      7.91 o
   0   8  12        7.35       -0.80      9.37 o
   1   8  12      117.32      148.67     11.25 o
   2   8  12       62.80       66.77     14.61 o
   3   8  12       22.36       25.70      6.89 o
   4   8  12       53.87       35.50      7.41 o
   5   8  12       45.30       41.41      7.96 o
   6   8  12       26.72       19.42      6.94 o
   7   8  12        5.97        2.45      8.57 o
   8   8  12       13.47       28.18      7.11 o
   9   8  12      147.38      183.57     15.47 o
  10   8  12        5.72        5.05      7.03 o
  11   8  12       21.42       41.47     11.92 o
  12   8  12       13.42       16.75      8.66 o
  13   8  12       70.58       80.49     14.73 o
   1   9  12       77.50       91.21      9.94 o
   2   9  12       25.27       32.77      9.97 o
   3   9  12       70.79       73.63      9.29 o
   4   9  12       25.27       16.11     10.49 o
   5   9  12        4.75       -0.77      6.24 o
   6   9  12      104.63      110.62     10.52 o
   7   9  12       15.89       24.33     10.47 o
   8   9  12       71.97       77.29      9.28 o
   9   9  12        2.59        1.53      6.77 o
  10   9  12       32.13       21.12      8.01 o
  11   9  12       12.55        8.67      8.49 o
  12   9  12       23.24       17.79     12.20 o
   0  10  12       16.61       25.96     12.13 o
   1  10  12        6.42       13.27      7.27 o
   2  10  12       31.03       34.91     12.13 o
   3  10  12       33.38       33.68      8.24 o
   4  10  12       91.73      128.03     16.00 o
   5  10  12       56.46       56.96      9.10 o
   6  10  12       10.05       -6.39     14.30 o
   7  10  12       28.77       26.42      8.13 o
   8  10  12       27.71       28.99      8.16 o
   9  10  12       55.33       65.80     12.51 o
  10  10  12       30.89       24.39      8.83 o
   1  11  12        8.72        7.18      7.03 o
   2  11  12       38.68       41.76     12.90 o
   3  11  12       28.09       40.53     12.70 o
   4  11  12        8.82        9.03      7.58 o
   5  11  12        8.34       -0.44      7.04 o
   6  11  12       74.13       84.32     10.75 o
   7  11  12        7.80       12.07      7.46 o
   8  11  12        1.64        3.90      9.89 o
   0  12  12       73.60      103.54     17.28 o
   1  12  12       10.40       10.90      8.35 o
   2  12  12       36.89       41.13      9.66 o
   3  12  12        5.03       -5.65      7.50 o
   4  12  12        7.75       -1.36      7.46 o
   5  12  12       10.98       22.26      9.25 o
   2   0  13       24.99       38.40      8.79 o
   4   0  13      325.68      325.99     17.13 o
   6   0  13      305.02      283.23     16.18 o
   8   0  13      585.37      614.20     19.61 o
  10   0  13      323.52      344.52     14.97 o
  12   0  13       37.86       53.91     10.48 o
  14   0  13      133.95      136.57     30.70 o
  16   0  13        2.72        1.01      8.43 o
   0   1  13       31.17       25.86     14.40 o
   1   1  13      361.33      387.54     16.61 o
   2   1  13       68.34       59.17      7.03 o
   3   1  13      948.02      891.26     20.70 o
   4   1  13      126.30      125.28      8.73 o
   5   1  13      793.46      763.73     18.80 o
   6   1  13       48.71       47.31      6.80 o
   7   1  13       32.13       28.37      5.46 o
   8   1  13      179.79      180.91      8.18 o
   9   1  13      323.04      321.94     10.34 o
  10   1  13       19.42       18.54      4.79 o
  11   1  13       20.77       20.60      5.49 o
  12   1  13       66.74       50.40      7.52 o
  13   1  13       76.17       91.69      8.66 o
  14   1  13       17.96       16.83      7.37 o
  15   1  13       74.42       75.77      8.36 o
  16   1  13       28.42       35.80      7.44 o
   1   2  13       62.01       55.91      7.83 o
   2   2  13      407.98      415.35     16.73 o
   3   2  13      258.00      258.30     11.69 o
   4   2  13      356.75      347.07     12.82 o
   5   2  13      666.19      634.48     17.24 o
   6   2  13      296.46      262.58     10.16 o
   7   2  13       99.52       97.09      7.28 o
   8   2  13       39.40       29.76      5.57 o
   9   2  13       52.73       48.10      5.73 o
  10   2  13       28.97       22.48      5.04 o
  11   2  13       59.98       58.78      7.25 o
  12   2  13       41.13       61.23      7.79 o
  13   2  13      198.43      213.87     11.55 o
  14   2  13       23.13       23.24      6.50 o
  15   2  13       18.74       15.67      7.43 o
  16   2  13       27.40       21.85      7.05 o
   0   3  13      370.50      375.29     19.21 o
   1   3  13      106.78      115.04      8.93 o
   2   3  13      235.98      258.02     11.78 o
   3   3  13      317.44      291.37     12.41 o
   4   3  13      215.55      201.94     10.76 o
   5   3  13       67.17       67.22      7.73 o
   6   3  13      261.32      231.63      9.80 o
   7   3  13      113.54      104.53      7.45 o
   8   3  13      218.30      196.77      9.16 o
   9   3  13       51.13       57.45      5.99 o
  10   3  13        7.43       10.24      4.68 o
  11   3  13       26.90       27.85      5.83 o
  12   3  13       85.40      101.66      8.90 o
  13   3  13        7.61       -5.05      5.56 o
  14   3  13       82.96       90.51      9.15 o
  15   3  13       21.81       21.43      6.64 o
   1   4  13      106.64      109.41      8.98 o
   2   4  13       19.33        8.61      5.69 o
   3   4  13      636.99      598.64     25.10 o
   4   4  13       39.24       41.87      6.98 o
   5   4  13       98.17       94.94      7.26 o
   6   4  13       30.17       30.36      5.59 o
   7   4  13       28.22       24.08      5.22 o
   8   4  13       72.10       79.46      6.99 o
   9   4  13       93.68       92.22      7.85 o
  10   4  13       59.04       60.07      6.17 o
  11   4  13       35.08       29.94      6.01 o
  12   4  13        1.63       -1.80      5.47 o
  13   4  13       12.44        2.44      6.79 o
  14   4  13       23.38       27.10      8.11 o
  15   4  13       10.48        7.67      6.53 o
   0   5  13      194.63      214.15     16.89 o
   1   5  13      298.21      303.34     13.32 o
   2   5  13       25.91       14.70      6.07 o
   3   5  13       85.01       79.99     10.07 o
   4   5  13      419.80      390.75     19.55 o
   5   5  13       73.28       64.79      7.99 o
   6   5  13       12.94        4.50      7.84 o
   7   5  13       74.42       89.96      8.88 o
   8   5  13       89.88       86.65      8.63 o
   9   5  13       70.05       72.93      7.61 o
  10   5  13       48.78       59.29      7.51 o
  11   5  13        9.69       12.85      7.92 o
  12   5  13       30.78       30.98      8.54 o
  13   5  13       10.71       13.00      8.10 o
  14   5  13       48.30       50.21     11.91 o
   1   6  13        4.69       -5.28      5.28 o
   2   6  13       90.46      103.59      9.62 o
   3   6  13      150.49      138.50     11.59 o
   4   6  13        1.68        7.05      6.04 o
   5   6  13        1.23       -2.13      5.74 o
   6   6  13        0.08        3.57      5.70 o
   7   6  13      104.52      112.47     10.11 o
   8   6  13       50.71       41.81      7.50 o
   9   6  13       36.58       38.14      6.76 o
  10   6  13        8.05        7.07      6.49 o
  11   6  13       13.15       15.91      7.95 o
  12   6  13       13.66       20.11      8.74 o
  13   6  13        7.18       -1.21      7.45 o
  14   6  13        5.10       11.51      8.28 o
   0   7  13       42.82       46.43     13.91 o
   1   7  13      154.27      136.99     10.75 o
   2   7  13       75.09       67.88      8.65 o
   3   7  13       61.68       60.78      8.35 o
   4   7  13       84.64       80.63      9.13 o
   5   7  13        0.66        6.35      6.25 o
   6   7  13       26.78       42.01      7.95 o
   7   7  13        6.50        0.84      5.88 o
   8   7  13       38.71       59.91      8.32 o
   9   7  13       67.49       70.16      8.18 o
  10   7  13      108.57      127.21     11.84 o
  11   7  13       60.92       78.69     20.20 o
  12   7  13        7.49       17.78      8.65 o
  13   7  13       89.41      106.26     12.97 o
   1   8  13       78.60       77.24     11.74 o
   2   8  13       33.14       26.03      7.61 o
   3   8  13      188.42      210.73     13.08 o
   4   8  13       14.34        5.18      6.89 o
   5   8  13      238.63      232.06     13.30 o
   6   8  13       14.26       41.30      8.24 o
   7   8  13       97.94      102.96     10.27 o
   8   8  13      133.44      144.53     11.44 o
   9   8  13       45.38       57.84      8.44 o
  10   8  13       16.90       13.13      7.63 o
  11   8  13        3.16       -1.44     11.23 o
  12   8  13       12.52       29.53      9.99 o
   0   9  13       92.13      108.56     15.69 o
   1   9  13       97.17      109.38     11.14 o
   2   9  13        6.36        6.98      8.95 o
   3   9  13       39.33       51.16      9.13 o
   4   9  13      228.44      228.03     17.32 o
   5   9  13        4.82        1.43      6.37 o
   6   9  13       51.26       34.37      8.30 o
   7   9  13       54.90       53.89     11.91 o
   8   9  13       90.78       95.66     10.48 o
   9   9  13        9.04       14.29      7.94 o
  10   9  13       42.25       51.95      9.68 o
   1  10  13       14.68       20.25      8.00 o
   2  10  13        8.27        4.20      7.42 o
   3  10  13       55.28       50.06      9.18 o
   4  10  13       24.79       21.32      9.75 o
   5  10  13       26.79       22.73      8.39 o
   6  10  13       18.42       20.87      7.88 o
   7  10  13       47.56       69.32     10.18 o
   8  10  13       10.87        9.35      7.51 o
   0  11  13       90.96      105.69     16.65 o
   1  11  13        3.80       -0.76      7.41 o
   2  11  13       36.61       22.29      8.52 o
   3  11  13       21.05       12.85      8.76 o
   4  11  13       20.02       27.95      8.85 o
   5  11  13       25.67       22.84      8.77 o
   6  11  13        0.41        2.87      7.74 o
   0   0  14      339.44      357.80     27.67 o
   2   0  14      749.01      719.82     26.76 o
   4   0  14     1036.55     1001.97     32.40 o
   6   0  14       95.14      102.38     12.21 o
   8   0  14      440.58      429.45     17.32 o
  10   0  14      301.90      322.31     29.98 o
  12   0  14       95.45       69.98     24.78 o
  14   0  14       26.33       29.54     10.02 o
   1   1  14      265.89      267.98     12.20 o
   2   1  14       33.66       32.37      6.64 o
   3   1  14       19.24       22.09      6.02 o
   4   1  14       53.02       57.88      7.63 o
   5   1  14       46.87       50.00      7.06 o
   6   1  14      155.30      123.08      9.33 o
   7   1  14       11.05        7.72      5.13 o
   8   1  14      126.78      129.78      7.75 o
   9   1  14       91.57      100.36      8.51 o
  10   1  14       10.39       10.14      4.77 o
  11   1  14       32.37       27.88      7.00 o
  12   1  14       51.24       38.06      7.14 o
  13   1  14       55.57       75.49      8.85 o
  14   1  14       16.40       18.94      7.89 o
  15   1  14       41.07       47.74     12.22 o
   0   2  14      998.28      959.23     39.92 o
   1   2  14      227.46      232.73     16.34 o
   2   2  14      205.67      209.55     11.21 o
   3   2  14       74.77       58.89      7.83 o
   4   2  14       52.17       59.16      7.54 o
   5   2  14      164.52      161.55     12.06 o
   6   2  14       80.51       90.80      7.46 o
   7   2  14      305.19      292.51     11.17 o
   8   2  14       63.04       55.15      6.68 o
   9   2  14      398.18      413.46     15.02 o
  10   2  14       57.83       45.47      6.01 o
  11   2  14       56.30       45.77      7.48 o
  12   2  14      132.53      116.65      9.60 o
  13   2  14       76.79       84.98      8.87 o
  14   2  14        8.86        4.00      6.37 o
  15   2  14       12.85        9.36      9.14 o
   1   3  14       48.16       53.28     12.28 o
   2   3  14      152.52      162.32     10.44 o
   3   3  14       11.27       16.55      6.33 o
   4   3  14       86.65      108.45      9.10 o
   5   3  14       58.38       70.53      8.10 o
   6   3  14        9.93        6.61      5.05 o
   7   3  14       92.35       95.29      7.60 o
   8   3  14       45.16       39.81      6.31 o
   9   3  14       19.32       15.48      7.48 o
  10   3  14        8.10        9.94      4.90 o
  11   3  14       19.94       11.71      6.34 o
  12   3  14      120.00      127.34      9.86 o
  13   3  14       30.61       27.05      7.10 o
  14   3  14       15.19        6.88      6.46 o
   0   4  14      600.14      610.81     26.18 o
   1   4  14      137.13      118.54      9.81 o
   2   4  14      205.44      183.23     11.25 o
   3   4  14      358.69      375.11     14.52 o
   4   4  14      185.09      181.85     11.27 o
   5   4  14      308.18      323.89     11.72 o
   6   4  14       48.45       56.74      6.58 o
   7   4  14      154.51      151.27      8.77 o
   8   4  14       77.22       95.87      7.66 o
   9   4  14       60.19       64.78      6.40 o
  10   4  14        2.05        6.32      4.93 o
  11   4  14        5.97        1.76      5.92 o
  12   4  14        7.59       15.31      7.63 o
  13   4  14       24.87       37.62      9.10 o
  14   4  14       13.32        6.83      8.13 o
   1   5  14       15.50       15.41      6.53 o
   2   5  14       65.29       73.41     10.96 o
   3   5  14       35.58       34.17      7.39 o
   4   5  14       25.75       29.02      6.98 o
   5   5  14       10.19       -0.01      5.64 o
   6   5  14       13.00       13.38      6.40 o
   7   5  14       18.59       30.59      9.83 o
   8   5  14       41.55       48.86      7.77 o
   9   5  14       44.46       37.44      6.64 o
  10   5  14       25.01       17.88      9.47 o
  11   5  14        0.25        2.75      7.16 o
  12   5  14       39.35       39.80      9.43 o
  13   5  14       20.06       14.42      8.56 o
   0   6  14      133.03      140.26     15.58 o
   1   6  14       29.45       38.72      7.63 o
   2   6  14       55.26       58.67      9.02 o
   3   6  14      140.22      130.87     10.59 o
   4   6  14        0.70       -2.33      5.69 o
   5   6  14        9.00        0.31      6.24 o
   6   6  14        2.93       -6.49      6.49 o
   7   6  14       26.39       26.73      6.92 o
   8   6  14       23.92       27.05      7.35 o
   9   6  14        8.19        1.98      6.07 o
  10   6  14       56.24       84.87     11.49 o
  11   6  14        9.41       16.72      8.86 o
  12   6  14       76.30       81.00     11.56 o
   1   7  14       33.56       43.18      8.37 o
   2   7  14      150.56      175.32     12.16 o
   3   7  14       65.07       65.83      8.96 o
   4   7  14       27.52       22.40      8.48 o
   5   7  14        2.04        9.67      7.81 o
   6   7  14       61.65       54.46      8.85 o
   7   7  14       16.37        4.43      6.72 o
   8   7  14       34.57       44.75      8.38 o
   9   7  14      121.23      184.74     13.11 o
  10   7  14        6.25       -4.13      6.74 o
  11   7  14        8.49        8.37      8.57 o
   0   8  14       91.58      153.09     17.51 o
   1   8  14       38.26       32.89      8.28 o
   2   8  14       21.12       19.18      7.65 o
   3   8  14        7.37        9.24     12.23 o
   4   8  14       14.12       17.93      7.56 o
   5   8  14       15.72       20.76      7.60 o
   6   8  14        4.49        7.27      6.94 o
   7   8  14        6.77       13.20      7.45 o
   8   8  14       13.45       26.80      8.54 o
   9   8  14       85.40       82.32     10.86 o
  10   8  14        8.09        4.59      7.32 o
   1   9  14       16.09        9.90      9.68 o
   2   9  14       34.23       27.24      8.34 o
   3   9  14       23.59       33.76      8.62 o
   4   9  14       11.61       21.79      7.83 o
   5   9  14       38.72       50.64      9.16 o
   6   9  14       10.72        3.06      6.90 o
   7   9  14       19.57       19.05      7.97 o
   8   9  14       45.75       41.30     17.92 o
   9   9  14        0.58        2.49      7.60 o
   0  10  14       22.89       25.39     22.58 o
   1  10  14       60.45       76.86     10.78 o
   2  10  14       33.77       31.33      9.10 o
   3  10  14       13.04       10.21      8.02 o
   4  10  14        8.00       18.56     10.59 o
   5  10  14        7.65       11.54      8.41 o
   6  10  14        6.05       14.50      7.87 o
   1  11  14       18.84       31.37      9.30 o
   2  11  14       42.32       51.24     12.10 o
   2   0  15      125.75      136.72     14.52 o
   4   0  15       19.99       29.84     10.05 o
   6   0  15       92.30      105.48     15.68 o
   8   0  15       24.65       17.77     10.18 o
  10   0  15      318.34      330.27     18.93 o
  12   0  15       93.78       80.17     23.21 o
  14   0  15      160.89      161.53     16.15 o
   0   1  15      283.70      258.52     17.68 o
   1   1  15      288.38      279.63     13.00 o
   2   1  15       97.57       96.41      9.08 o
   3   1  15       18.06       18.83      6.45 o
   4   1  15      121.06      125.02     14.03 o
   5   1  15       81.62       81.89      8.69 o
   6   1  15       41.32       43.04      7.36 o
   7   1  15        2.04        3.25      4.99 o
   8   1  15       36.30       30.66      5.79 o
   9   1  15      113.60      115.33      7.93 o
  10   1  15       52.98       55.50      6.65 o
  11   1  15      144.54      150.72     10.69 o
  12   1  15       29.03       32.30      7.52 o
  13   1  15      133.07      162.63     11.25 o
  14   1  15       20.90       27.68      7.28 o
   1   2  15      114.82       99.02      9.30 o
   2   2  15      117.09      116.34      9.77 o
   3   2  15      171.70      169.57     10.75 o
   4   2  15      171.23      165.29     14.71 o
   5   2  15       96.03       85.72      8.79 o
   6   2  15      148.42      135.99      9.55 o
   7   2  15      249.00      237.30     10.77 o
   8   2  15       25.65       33.01      6.26 o
   9   2  15      115.31      126.15      8.08 o
  10   2  15       53.50       53.38      7.47 o
  11   2  15        5.27        9.02      6.34 o
  12   2  15       16.62       22.66      7.06 o
  13   2  15       69.45       57.60     11.83 o
   0   3  15        7.81       12.55      9.11 o
   1   3  15      279.52      247.71     12.68 o
   2   3  15        3.71        5.25      5.55 o
   3   3  15       37.89       35.62      8.04 o
   4   3  15      127.03      137.42     10.81 o
   5   3  15       11.13        2.93      5.92 o
   6   3  15        4.69        5.83      5.29 o
   7   3  15       34.97       31.06      6.11 o
   8   3  15       98.82      100.21      8.23 o
   9   3  15       46.27       44.88      6.27 o
  10   3  15        4.42       -3.04      4.82 o
  11   3  15       37.71       43.11      7.74 o
  12   3  15        7.25       18.41      6.79 o
  13   3  15      102.89      122.30     10.57 o
   1   4  15       30.60       17.68      9.96 o
   2   4  15       52.79       42.70      7.95 o
   3   4  15       59.17       55.00      8.26 o
   4   4  15       24.60       16.77      6.74 o
   5   4  15       43.85       53.77      7.02 o
   6   4  15       91.25      111.75      8.39 o
   7   4  15        9.81        9.34      6.25 o
   8   4  15       17.27       28.69      9.17 o
   9   4  15       13.68       11.26      6.19 o
  10   4  15        7.88       -1.16      6.38 o
  11   4  15       16.60       14.69      8.24 o
  12   4  15        0.68       -3.35      7.00 o
  13   4  15       39.38       39.52     12.20 o
   0   5  15      179.64      187.62     17.50 o
   1   5  15        9.63        2.40      6.34 o
   2   5  15       83.80       88.09     12.22 o
   3   5  15       12.59        8.61      8.01 o
   4   5  15      110.65      112.96     10.14 o
   5   5  15       18.74       15.49      6.94 o
   6   5  15        0.35       -5.61      5.61 o
   7   5  15       35.29       44.94      9.32 o
   8   5  15       69.69       60.22      8.57 o
   9   5  15       70.74       91.96      8.78 o
  10   5  15        3.22        8.41      6.93 o
  11   5  15       94.46       91.55     12.17 o
  12   5  15        9.54        5.81     11.29 o
   1   6  15       41.07       53.55      8.71 o
   2   6  15      102.14      102.18     10.43 o
   3   6  15        0.73        6.01      6.63 o
   4   6  15       36.92       47.70      8.66 o
   5   6  15       14.67       16.55      7.07 o
   6   6  15       32.85       27.89      7.55 o
   7   6  15        6.37       -1.00      6.21 o
   8   6  15       70.78       70.98      9.37 o
   9   6  15        6.79        3.81      6.13 o
  10   6  15       45.82       57.98      9.50 o
  11   6  15        1.35       14.36      9.17 o
   0   7  15       43.91       54.95     13.03 o
   1   7  15      118.07      155.14     12.20 o
   2   7  15       12.33       14.21      7.32 o
   3   7  15       10.79        8.31      6.96 o
   4   7  15        4.72        7.92      6.95 o
   5   7  15       33.78       41.10      8.52 o
   6   7  15        6.97       -3.26      6.26 o
   7   7  15       36.10       28.59      8.14 o
   8   7  15        3.30       -3.70      7.05 o
   9   7  15        6.64        2.78      7.42 o
  10   7  15        7.48        8.40      8.99 o
   1   8  15       27.75       40.49     10.20 o
   2   8  15       52.31       66.44     15.97 o
   3   8  15       17.13       16.01      7.76 o
   4   8  15        9.93        4.50      7.05 o
   5   8  15       14.16        7.18      7.32 o
   6   8  15        7.17        8.73      7.14 o
   7   8  15        7.92        8.16     12.94 o
   8   8  15        3.16       -3.78      8.16 o
   0   9  15       55.79       48.18     14.18 o
   1   9  15      124.55      140.98     18.36 o
   2   9  15        7.89       -1.38      7.32 o
   3   9  15       29.57       12.88      8.08 o
   4   9  15        1.75        4.98      7.69 o
   5   9  15       10.71        6.20      7.99 o
   6   9  15       21.54       30.39      8.98 o
   1  10  15        0.08       -1.79      7.69 o
   2  10  15        1.29       -4.90      7.83 o
   3  10  15        1.34       -7.58      7.58 o
   0   0  16      253.09      322.57     29.21 o
   2   0  16       13.51       22.18      9.31 o
   4   0  16       40.30       56.44     11.56 o
   6   0  16        3.37       -7.53      7.53 o
   8   0  16       17.63       13.22      8.10 o
  10   0  16       40.17       39.84      9.09 o
  12   0  16      140.87      200.72     22.56 o
   1   1  16       51.86       67.70     10.68 o
   2   1  16        6.17       -3.24      5.85 o
   3   1  16      100.54      110.18      9.96 o
   4   1  16       35.54       36.01      9.85 o
   5   1  16       48.17       39.37     11.29 o
   6   1  16       24.60       21.40      6.64 o
   7   1  16        6.72        2.94      5.52 o
   8   1  16       23.31       35.49      6.32 o
   9   1  16       11.74        5.94      5.27 o
  10   1  16       94.28      112.45      8.34 o
  11   1  16       24.27       23.04      7.09 o
  12   1  16       42.53       57.33      8.90 o
   0   2  16       26.03       15.35      9.37 o
   1   2  16       32.63       26.35      7.20 o
   2   2  16       46.18       51.16      8.28 o
   3   2  16       24.73       24.29      6.96 o
   4   2  16        4.30        4.80      5.89 o
   5   2  16       20.96       20.92      6.83 o
   6   2  16        2.17        1.89      5.46 o
   7   2  16        0.95       -1.38      5.46 o
   8   2  16       45.02       62.84      7.65 o
   9   2  16       26.20       29.96      6.17 o
  10   2  16       29.01       19.85      6.38 o
  11   2  16       46.59       74.52     11.66 o
  12   2  16       96.59      118.23     10.57 o
   1   3  16       51.60       46.22     10.92 o
   2   3  16       99.50      104.34      9.93 o
   3   3  16       53.48       61.65      8.69 o
   4   3  16       75.28       72.82     12.59 o
   5   3  16       55.62       63.39      9.25 o
   6   3  16       51.01       66.76     10.17 o
   7   3  16      106.82      119.03     11.93 o
   8   3  16        9.23        7.70      5.59 o
   9   3  16        5.01       11.67      5.51 o
  10   3  16        0.98        0.65      5.75 o
  11   3  16       51.24       56.20     10.43 o
  12   3  16        8.42       23.46     10.41 o
   0   4  16       20.09        0.88      8.61 o
   1   4  16       41.43       22.24      7.15 o
   2   4  16        2.87       -2.03      8.96 o
   3   4  16       87.22      108.47     10.43 o
   4   4  16       38.93       44.09      8.34 o
   5   4  16       39.39       25.88      9.47 o
   6   4  16       17.23       23.87     11.28 o
   7   4  16       21.54       34.61      8.80 o
   8   4  16       11.84        4.77      6.62 o
   9   4  16       24.08       28.68      7.01 o
  10   4  16        8.72       15.35     11.28 o
  11   4  16       26.08       27.52      9.53 o
   1   5  16       86.23       86.39      9.99 o
   2   5  16        0.23       -1.95      6.35 o
   3   5  16       65.92       65.85     15.16 o
   4   5  16       42.54       35.54      8.25 o
   5   5  16       25.33       48.23      8.96 o
   6   5  16        8.76       20.82      8.49 o
   7   5  16       38.78       32.99      7.97 o
   8   5  16       37.04       54.57      9.44 o
   9   5  16        7.23       -2.16      6.11 o
  10   5  16        7.81        9.71      8.58 o
   0   6  16      155.46      199.03     30.59 o
   1   6  16      125.88      161.16     12.34 o
   2   6  16       90.06      102.64     11.56 o
   3   6  16       33.84       31.18      8.26 o
   4   6  16        0.09       -1.42      6.72 o
   5   6  16       13.67       14.23      7.12 o
   6   6  16       54.00       60.33      9.39 o
   7   6  16        1.38        5.99      6.94 o
   8   6  16       90.51      104.03     10.70 o
   9   6  16       11.51       15.54      8.31 o
   1   7  16       14.43       16.52      7.85 o
   2   7  16       57.35       42.56      9.29 o
   3   7  16       28.19       30.57      9.00 o
   4   7  16       11.75       -2.88      7.18 o
   5   7  16        5.86       21.03      7.96 o
   6   7  16        3.02        4.19      7.01 o
   7   7  16        9.20        8.25      7.50 o
   8   7  16        1.22       -5.68      6.95 o
   0   8  16      198.48      252.87     48.01 o
   1   8  16       16.98       35.00      9.09 o
   2   8  16       92.41      129.64     12.54 o
   3   8  16        9.39       19.22      8.06 o
   4   8  16       22.71       25.54      8.50 o
   5   8  16        1.56        1.74      7.46 o
   6   8  16        2.05       -7.30      7.30 o
   1   9  16       25.80       24.38     11.79 o
   2   9  16        9.32       22.90      9.01 o
   2   0  17      295.08      319.14     21.67 o
   4   0  17      167.51      167.39     17.07 o
   6   0  17       36.98       29.94     10.78 o
   8   0  17        4.23       -7.07      7.07 o
  10   0  17       44.67       64.82     13.58 o
   0   1  17       99.84      115.89     14.89 o
   1   1  17       18.16       12.88      6.86 o
   2   1  17       40.10       39.78      8.46 o
   3   1  17       11.54       25.28     10.88 o
   4   1  17       11.19        8.11      6.52 o
   5   1  17       20.12        1.93      6.64 o
   6   1  17        3.01        4.47      6.22 o
   7   1  17        3.45       -5.53      5.53 o
   8   1  17        8.96        3.86      5.64 o
   9   1  17       28.72       41.47      6.92 o
  10   1  17        1.49        3.05      8.50 o
   1   2  17       35.18       38.81      8.16 o
   2   2  17       18.05        2.12     13.42 o
   3   2  17       27.82       24.04      7.09 o
   4   2  17       10.95        5.91      6.57 o
   5   2  17       89.74      109.29     10.50 o
   6   2  17      122.72      140.24      9.91 o
   7   2  17       92.52      118.10     10.22 o
   8   2  17       44.66       68.93     11.93 o
   9   2  17       28.97       24.61      6.31 o
  10   2  17        1.09       -6.28      6.28 o
   0   3  17       18.00       27.80     11.41 o
   1   3  17       44.32       51.07      8.64 o
   2   3  17      105.54      110.99     10.70 o
   3   3  17       10.61       21.80      7.24 o
   4   3  17       39.17       28.26      8.52 o
   5   3  17       26.11       34.72      8.24 o
   6   3  17       12.42       10.59      6.08 o
   7   3  17       24.24       17.15      7.52 o
   8   3  17       20.50        9.16      7.11 o
   9   3  17        1.96        1.33      6.86 o
  10   3  17       18.35       14.65     10.67 o
   1   4  17       16.16       11.48      7.97 o
   2   4  17       32.97       41.62      8.30 o
   3   4  17        7.14        3.43      6.64 o
   4   4  17        5.87       -2.12      6.09 o
   5   4  17        9.54       10.82      7.19 o
   6   4  17       41.21       60.12      8.94 o
   7   4  17       49.57       74.36     21.00 o
   8   4  17       19.03       37.45      8.55 o
   9   4  17       23.90       32.03      7.80 o
   0   5  17       82.91       88.16     14.76 o
   1   5  17       21.61       23.03      8.09 o
   2   5  17       64.49       95.10     10.60 o
   3   5  17        5.22        6.21      8.49 o
   4   5  17       33.73       32.22      8.50 o
   5   5  17        8.36        4.75      7.01 o
   6   5  17       10.61       13.37      7.64 o
   7   5  17       26.08       21.19      7.86 o
   8   5  17        2.28        7.02      7.46 o
   1   6  17        2.09       -5.09      7.88 o
   2   6  17       21.68       21.96      8.51 o
   3   6  17       33.04       27.50      8.65 o
   4   6  17       10.09        8.91      7.84 o
   5   6  17        3.20        6.46      7.06 o
   6   6  17       14.55       19.46      7.98 o
   7   6  17        2.25        8.73      7.57 o
   0   7  17        8.02       32.27     12.80 o
   1   7  17      175.11      202.84     14.52 o
   2   7  17       30.26       35.96      9.09 o
   3   7  17       49.13       59.04     10.26 o
   4   7  17        0.90       -6.84      6.84 o
   5   7  17       13.70       15.52      8.41 o
   0   0  18      236.91      242.73     28.70 o
   2   0  18        7.52        2.48     14.91 o
   4   0  18       16.04       37.27     12.13 o
   6   0  18        2.64        0.18     15.33 o
   8   0  18        5.99        3.77      8.47 o
   1   1  18       37.70       43.98      8.97 o
   2   1  18       29.25       28.58      7.97 o
   3   1  18       37.48       37.18      8.57 o
   4   1  18       17.01       24.33      8.17 o
   5   1  18       26.80       18.58      7.76 o
   6   1  18       28.82       30.06     11.54 o
   7   1  18       22.37       14.14      6.70 o
   8   1  18       23.72       25.55      6.74 o
   0   2  18       79.55       88.10     14.93 o
   1   2  18       59.35       70.52      9.60 o
   2   2  18       28.82       54.34      9.09 o
   3   2  18       30.70       21.84      7.84 o
   4   2  18       17.06        8.99      7.10 o
   5   2  18       25.91       30.06      8.41 o
   6   2  18        2.16        8.60      6.37 o
   7   2  18       31.94       56.60      8.28 o
   8   2  18       16.32        9.14      6.11 o
   1   3  18        4.98        3.23      7.03 o
   2   3  18       13.57       25.14      8.22 o
   3   3  18       22.29       31.31      8.06 o
   4   3  18        5.01       15.74      7.44 o
   5   3  18       39.91       40.57      8.49 o
   6   3  18       55.41       57.52      9.81 o
   7   3  18       20.11        7.34      8.57 o
   0   4  18       48.96       56.99     13.75 o
   1   4  18       39.49       56.63      9.51 o
   2   4  18       21.31       19.32      7.65 o
   3   4  18       38.94       33.11      8.73 o
   4   4  18        4.72        4.11      7.05 o
   5   4  18        5.63       13.88      7.79 o
   6   4  18        8.52       13.20      7.72 o
   1   5  18        2.24        4.33      7.38 o
   2   5  18       23.03       40.66      9.16 o
   3   5  18        9.21        8.73      7.86 o
   4   5  18       26.63       44.01     10.12 o
   5   5  18       39.81       51.09      9.41 o
   0   6  18        3.56      -12.83     12.83 o
   1   6  18        0.09        3.68      7.85 o
   2   6  18        0.34       -2.77      9.60 o
   2   0  19       42.44       49.37     17.03 o
   4   0  19       57.43      102.80     16.02 o
   0   1  19        2.76       -1.83      9.79 o
   1   1  19       18.75       17.77      8.08 o
   2   1  19        1.42        4.58      7.55 o
   3   1  19       10.10       -2.51      7.13 o
   4   1  19        2.24        5.16      7.42 o
   5   1  19       11.03       14.62      7.89 o
   1   2  19       16.58        5.58      7.46 o
   2   2  19       22.16       43.25      9.21 o
   3   2  19        1.18        0.17      8.72 o
   4   2  19       28.38       26.31      8.69 o
   0   3  19        6.68       12.40     14.65 o
   1   3  19       12.88       18.48      7.92 o
   2   3  19        8.76        5.41      7.78 o
   3   3  19       22.40       39.39      9.32 o
 
